# Supplementary material for: Frequency of five disease-causing genetic mutations in a large mixed-breed dog population (2011–2012)
Source: PLoS One. 2017 Nov 22;12(11):e0188543. doi: 10.1371/journal.pone.0188543 (PMC5699815; doi:10.1371/journal.pone.0188543)
Supplement: S1 Table — Eight called great-grandparent breeds are shown, along with each dog’s genotypes/results for the five disease genetic tests. When any individual, or multiple, great-grandparent breed(s) do not reach an appropriate confidence threshold, they are not reported on pedigree trees. Such lower-confidence breeds are designated as “Mixed”, rather than reporting an uncertain breed. (XLSX) [file pone.0188543.s001.xlsx]

## Sheet: Sheet1
Dog ID Number	Great-grandparent #1	Great-grandparent #2	Great-grandparent #3	Great-grandparent #4	Great-grandparent #5	Great-grandparent #6	Great-grandparent #7	Great-grandparent #8	CLCN1	FVII	SLC2A9 (HUU)	SLC3A1	PFKM
1	American Staffordshire Terrier	American Staffordshire Terrier	English Springer Spaniel	English Springer Spaniel	Mixed Breed	Mixed Breed	Rottweiler	Rottweiler	CC	GG	GG	CC	GG
2	Cavalier King Charles Spaniel	Cavalier King Charles Spaniel	English Cocker Spaniel	English Cocker Spaniel	Mixed Breed	Mixed Breed	Cavalier King Charles Spaniel	Cavalier King Charles Spaniel	CC	GG	GG	CC	GG
3	Mixed Breed	Mixed Breed	Great Dane	Great Dane	Bull Terrier (Miniature)	Bull Terrier (Miniature)	French Bulldog	French Bulldog	CC	GG	GG	CC	GG
4	Border Collie	Border Collie	Border Collie	Border Collie	Koolie	Koolie	Koolie	Koolie	CC	GG	GG	CC	GG
5	Mixed Breed	Mixed Breed	Mixed Breed	Mixed Breed	Russell Terrier	Russell Terrier	Russell Terrier	Russell Terrier	CC	GG	GG	CC	GG
6	Mixed Breed	Mixed Breed	Australian Kelpie	Australian Kelpie	Tenterfield Terrier	Tenterfield Terrier	Tenterfield Terrier	Tenterfield Terrier	CC	GG	GG	CC	GG
7	Australian Kelpie	Australian Kelpie	Lowchen	Lowchen	Labrador Retriever_Show	Labrador Retriever_Show	Labrador Retriever_Show	Labrador Retriever_Show	CC	GG	GG	CC	GG
8	Pekingese	Mixed Breed	Mixed Breed	Maltese	Maltese	Maltese	Lhasa Apso	Lhasa Apso	CC	GG	GG	CC	GG
9	Poodle	Poodle	Labrador Retriever_Show	Labrador Retriever_Show	Australian Cattle Dog	Australian Cattle Dog	Australian Cattle Dog	Australian Cattle Dog	CC	GG	GG	CC	GG
10	Australian Terrier	Australian Terrier	Mixed Breed	Mixed Breed	Russell Terrier	Russell Terrier	Russell Terrier	Russell Terrier	NN	NN	NN	CC	NN
11	Labrador Retriever_Show	Mixed Breed	Norwich Terrier	Mixed Breed	Australian Stumpy Tail Cattle Dog	Australian Stumpy Tail Cattle Dog	Australian Stumpy Tail Cattle Dog	Australian Stumpy Tail Cattle Dog	CC	GG	GG	CC	GG
12	Koolie	Koolie	Koolie	Koolie	Australian Kelpie	Australian Kelpie	Australian Kelpie	Australian Kelpie	CC	GG	GG	CC	GG
13	Dachshund (Wirehaired)	Dachshund (Wirehaired)	Munsterlander (Large)	Munsterlander (Large)	Russell Terrier	Russell Terrier	Russell Terrier	Russell Terrier	CC	GG	GG	CC	GG
14	Australian Kelpie	Australian Kelpie	Chesapeake Bay Retriever	Chesapeake Bay Retriever	Border Collie	Border Collie	Border Collie	Border Collie	CC	GG	GG	CC	GG
15	Maltese	Mixed Breed	Mixed Breed	Schipperke	West Highland White Terrier	West Highland White Terrier	West Highland White Terrier	West Highland White Terrier	CC	GG	GG	CC	GG
16	Staffordshire Bull Terrier	Staffordshire Bull Terrier	Staffordshire Bull Terrier	Staffordshire Bull Terrier	Australian Kelpie	Australian Kelpie	Australian Kelpie	Australian Kelpie	CC	GG	GG	CC	GG
17	Staffordshire Bull Terrier	Staffordshire Bull Terrier	Mixed Breed	Mixed Breed	Border Collie	Border Collie	Border Collie	Border Collie	CC	GG	GG	CC	GG
18	Chihuahua	Chihuahua	Maltese	Maltese	Bichon Frise	Bichon Frise	Mixed Breed	Mixed Breed	CC	GG	GG	CC	GG
19	Mixed Breed	Mixed Breed	Australian Kelpie	Australian Kelpie	Poodle	Poodle	Poodle	Poodle	CC	GG	GG	CC	GG
20	Bull Terrier	Bull Terrier	Boxer	Boxer	Mixed Breed	Mixed Breed	Chesapeake Bay Retriever	Chesapeake Bay Retriever	CC	GG	GG	CC	GG
21	Staffordshire Bull Terrier	Staffordshire Bull Terrier	Bullmastiff	Bullmastiff	Mixed Breed	Mixed Breed	Staffordshire Bull Terrier	Staffordshire Bull Terrier	CC	GG	GG	CC	GG
22	Mixed Breed	Bull Terrier	Mastiff	Mixed Breed	Basset Hound	Mixed Breed	Bulldog	Bulldog	CC	GG	GG	CC	GG
23	Staffordshire Bull Terrier	Staffordshire Bull Terrier	Mixed Breed	Mixed Breed	Dachshund (Miniature Shorthaired)	Dachshund (Miniature Shorthaired)	Dachshund (Miniature Shorthaired)	Dachshund (Miniature Shorthaired)	CC	GG	GG	CC	GG
24	Australian Cattle Dog	Australian Cattle Dog	Mixed Breed	Mixed Breed	Staffordshire Bull Terrier	Staffordshire Bull Terrier	Australian Cattle Dog	Australian Cattle Dog	CC	GG	GG	CC	GG
25	Mixed Breed	Mixed Breed	Staffordshire Bull Terrier	Staffordshire Bull Terrier	Staffordshire Bull Terrier	Staffordshire Bull Terrier	Staffordshire Bull Terrier	Staffordshire Bull Terrier	CC	GG	GG	CC	GG
26	Shih Tzu	Shih Tzu	Shih Tzu	Shih Tzu	Maltese	Maltese	Shih Tzu	Shih Tzu	CC	GG	GG	CC	GG
27	Samoyed	Samoyed	Maltese	Maltese	Pomeranian	Pomeranian	Mixed Breed	Mixed Breed	CC	GG	GG	CC	GG
28	Mixed Breed	Mixed Breed	Labrador Retriever_Field	Labrador Retriever_Field	Labrador Retriever_Field	Labrador Retriever_Field	Labrador Retriever_Field	Labrador Retriever_Field	CC	GG	GG	CC	GG
29	Dogue de Bordeaux	Mixed Breed	Chow Chow	Mixed Breed	Mixed Breed	Labrador Retriever_Show	Mixed Breed	Mixed Breed	CC	GG	GG	CC	GG
30	Labrador Retriever	Labrador Retriever	White Swiss Shepherd	White Swiss Shepherd	Chow Chow	Chow Chow	Mixed Breed	Mixed Breed	CC	GG	GG	CC	GG
31	German Shepherd Dog	German Shepherd Dog	Dachshund (Miniature Wirehaired)	Dachshund (Miniature Wirehaired)	Mixed Breed	Mixed Breed	American Staffordshire Terrier	American Staffordshire Terrier	CC	GG	GG	CC	GG
32	Chesapeake Bay Retriever	Chesapeake Bay Retriever	Boxer	Boxer	Great Pyrenees	Great Pyrenees	Alaskan Malamute	Alaskan Malamute	CC	GG	GG	CC	GG
33	German Shorthaired Pointer	German Shorthaired Pointer	Mixed Breed	Mixed Breed	Mixed Breed	Mixed Breed	Labrador Retriever_Field	Mixed Breed	CC	GG	GG	CC	GG
34	Mixed Breed	Mixed Breed	Mixed Breed	Mixed Breed	Mixed Breed	Mixed Breed	German Shepherd Dog	Boxer	CC	GG	GG	CC	GG
35	Mixed Breed	Mixed Breed	Maltese	Mixed Breed	Mixed Breed	Labrador Retriever	Mixed Breed	Yorkshire Terrier	CC	GG	GG	CC	GG
36	Australian Shepherd	Australian Shepherd	Australian Shepherd	Australian Shepherd	Mixed Breed	Mixed Breed	Mixed Breed	English Springer Spaniel	CC	GG	GG	CC	GG
37	Mixed Breed	Mixed Breed	Mixed Breed	German Shepherd Dog	Pembroke Welsh Corgi	Mixed Breed	Chow Chow	Chow Chow	CC	GG	GG	CC	GG
38	Vizsla	Australian Shepherd	Mixed Breed	Mixed Breed	Mixed Breed	Labrador Retriever_Field	Mixed Breed	Mixed Breed	CC	GG	GG	CC	GG
39	Neapolitan Mastiff	Neapolitan Mastiff	Boxer	Boxer	Mixed Breed	Mixed Breed	Mixed Breed	Mixed Breed	NN	GG	GG	CC	GG
40	Shih Tzu	Shih Tzu	Chinese Shar-Pei	Chinese Shar-Pei	Yorkshire Terrier	Yorkshire Terrier	Mixed Breed	Mixed Breed	CC	GG	GG	CC	GG
41	White Swiss Shepherd	Bull Terrier (Miniature)	Mixed Breed	Mixed Breed	Dachshund (Wirehaired)	Dachshund (Wirehaired)	Dachshund (Wirehaired)	Dachshund (Wirehaired)	CC	GG	GG	CC	GG
42	Mixed Breed	Mixed Breed	Pekingese	Pekingese	Pekingese	Pekingese	Dachshund (Wirehaired)	Dachshund (Wirehaired)	CC	GG	GG	CC	GG
43	Mixed Breed	Mixed Breed	Dalmatian	Dalmatian	Chinese Shar-Pei	Chinese Shar-Pei	Mixed Breed	Mixed Breed	CC	GG	GG	CC	GG
44	Poodle (Miniature)	Poodle (Miniature)	Poodle (Miniature)	Poodle (Miniature)	Plott	Plott	Plott	Plott	CC	GG	GG	CC	GG
45	Rottweiler	Rottweiler	Mixed Breed	Bullmastiff	Mixed Breed	Mixed Breed	Mixed Breed	Mixed Breed	CC	GG	GG	CC	GG
46	Dalmatian	Dalmatian	Great Pyrenees	Great Pyrenees	Bull Terrier (Miniature)	Bull Terrier (Miniature)	Chinese Shar-Pei	Chinese Shar-Pei	CC	GG	GG	CC	GG
47	Mixed Breed	Mixed Breed	Mixed Breed	Mixed Breed	Shetland Sheepdog	Shetland Sheepdog	Bergamasco	Bergamasco	CC	GG	GG	CC	GG
48	Mixed Breed	Mixed Breed	Labrador Retriever_Show	Labrador Retriever_Show	Briard	Briard	German Shepherd Dog	German Shepherd Dog	CC	GG	GG	CC	GG
49	Labrador Retriever	Labrador Retriever	German Shepherd Dog	German Shepherd Dog	German Shepherd Dog	German Shepherd Dog	Redbone Coonhound	Redbone Coonhound	CC	GG	GG	CC	GG
50	Mixed Breed	Mixed Breed	Dogue de Bordeaux	Dogue de Bordeaux	American Staffordshire Terrier	American Staffordshire Terrier	American Staffordshire Terrier	American Staffordshire Terrier	CC	GG	GG	CC	GG
51	Chow Chow	Mastiff	Rottweiler	Mixed Breed	Rottweiler	Rottweiler	Mastiff	Mastiff	CC	GG	GG	CC	GG
52	Lhasa Apso	English Toy Spaniel	Mixed Breed	Mixed Breed	Dogue de Bordeaux	Dogue de Bordeaux	Mixed Breed	Mixed Breed	CC	GG	GG	CC	GG
53	Cocker Spaniel	Cocker Spaniel	Mixed Breed	Mixed Breed	Lhasa Apso	Lhasa Apso	Lhasa Apso	Lhasa Apso	CC	GG	GG	CC	GG
54	Koolie	Koolie	Airedale Terrier	Airedale Terrier	Mixed Breed	Mixed Breed	Labrador Retriever_Field	Labrador Retriever_Field	CC	GG	GG	CC	GG
55	Dalmatian	Dalmatian	Mixed Breed	Mixed Breed	Mixed Breed	Mixed Breed	Newfoundland	Mixed Breed	CC	GG	TT	CC	GG
56	Mixed Breed	Mixed Breed	Poodle	Poodle	Labrador Retriever_Field	Labrador Retriever_Field	Labrador Retriever_Field	Labrador Retriever_Field	CC	GG	GG	CC	GG
57	Cavalier King Charles Spaniel	German Shepherd Dog	Shetland Sheepdog	Chow Chow	Mixed Breed	Bulldog	Boxer	Mixed Breed	CC	GG	GT	CC	GG
58	Chihuahua	Chihuahua	Schnauzer (Miniature)	Schnauzer (Miniature)	Australian Shepherd	Australian Shepherd	Australian Shepherd	Australian Shepherd	CC	GG	GG	CC	GG
59	Golden Retriever	Mixed Breed	Boxer	Mixed Breed	Tibetan Mastiff	Tibetan Mastiff	American Staffordshire Terrier	American Staffordshire Terrier	CC	GG	GG	CC	GG
60	Maltese	Maltese	Maltese	Maltese	Pomeranian	Pomeranian	Pomeranian	Pomeranian	CC	GG	GG	CC	GG
61	Mixed Breed	Rottweiler	Mixed Breed	Mixed Breed	Boxer	Mixed Breed	Mixed Breed	Mixed Breed	CC	GG	GG	CC	GG
62	Mixed Breed	Mixed Breed	Alaskan Malamute	Alaskan Malamute	Staffordshire Bull Terrier	Staffordshire Bull Terrier	Chow Chow	Chow Chow	CC	GG	GG	CC	GG
63	Old English Sheepdog	Old English Sheepdog	English Springer Spaniel	English Springer Spaniel	Mixed Breed	Mixed Breed	Vizsla	Vizsla	CC	GG	GG	CC	GG
64	Mixed Breed	Mixed Breed	Mixed Breed	Golden Retriever	Vizsla	Mixed Breed	Mixed Breed	Mixed Breed	CC	GG	GG	CC	GG
65	English Springer Spaniel	English Springer Spaniel	Mixed Breed	Mixed Breed	Russell Terrier	Russell Terrier	Russell Terrier	Russell Terrier	CC	GG	GG	CC	GG
66	Russell Terrier	Russell Terrier	Mixed Breed	Mixed Breed	Chihuahua	Chihuahua	Chihuahua	Chihuahua	CC	GG	GG	CC	GG
67	Rottweiler	Rottweiler	Bulldog	Bulldog	Bulldog	Bulldog	American Staffordshire Terrier	American Staffordshire Terrier	CC	GG	GG	CC	GG
68	Mixed Breed	Mixed Breed	Mixed Breed	Mixed Breed	Mixed Breed	Samoyed	Mixed Breed	Shetland Sheepdog	CC	GG	GG	CC	GG
69	American Eskimo Dog	American Eskimo Dog	Mixed Breed	Mixed Breed	Australian Cattle Dog	Australian Cattle Dog	Mixed Breed	Mixed Breed	CC	GG	GG	CC	GG
70	Mixed Breed	Beagle_Show	Mixed Breed	Whippet	Keeshond	Keeshond	Siberian Husky	Siberian Husky	CC	GG	GG	CC	GG
71	Mixed Breed	Mixed Breed	Saluki	Saluki	Bulldog (American)	Bulldog (American)	Bulldog (American)	Bulldog (American)	CC	GG	GG	CC	GG
72	Border Collie	Border Collie	Samoyed	Samoyed	Border Collie	Border Collie	German Shepherd Dog	German Shepherd Dog	CC	GG	GG	CC	GG
73	Mixed Breed	Mixed Breed	German Shepherd Dog	Labrador Retriever	Labrador Retriever_Field	Staffordshire Bull Terrier	Mixed Breed	Mixed Breed	CC	GG	GG	CC	GG
74	Mixed Breed	Mixed Breed	Biewer Terrier	Biewer Terrier	Yorkshire Terrier	Yorkshire Terrier	Yorkshire Terrier	Yorkshire Terrier	CC	GG	GG	CC	GG
75	Border Collie	Border Collie	Miniature Pinscher	Miniature Pinscher	Japanese Shiba Inu	Japanese Shiba Inu	Golden Retriever	Golden Retriever	CC	GG	GG	CC	GG
76	Rottweiler	Mixed Breed	Mixed Breed	Mixed Breed	Labrador Retriever_Field	Labrador Retriever_Field	Labrador Retriever_Field	Labrador Retriever_Field	CC	GG	GG	CC	GG
77	Mixed Breed	Mixed Breed	Mixed Breed	Mixed Breed	English Setter	Mixed Breed	Rhodesian Ridgeback	Rhodesian Ridgeback	CC	GG	GG	CC	GG
78	American Staffordshire Terrier	American Staffordshire Terrier	American Staffordshire Terrier	American Staffordshire Terrier	Bulldog (American)	Bulldog (American)	Bulldog (American)	Bulldog (American)	CC	GG	GG	CC	GG
79	Maltese	Maltese	Mixed Breed	Mixed Breed	Chihuahua	Chihuahua	Mixed Breed	Mixed Breed	CC	GG	GG	CC	GG
80	Mixed Breed	Mixed Breed	Labrador Retriever	Labrador Retriever	Chow Chow	Chow Chow	Mixed Breed	Mixed Breed	CC	GG	GG	CC	GG
81	Mixed Breed	Mixed Breed	Mixed Breed	Chow Chow	Mixed Breed	Mixed Breed	Cocker Spaniel	Cocker Spaniel	CC	GG	GG	CC	GG
82	Mixed Breed	Mixed Breed	Boxer	Boxer	American Foxhound	American Foxhound	Mixed Breed	Mixed Breed	CC	GG	GG	CC	GG
83	Mixed Breed	Brittany	Yorkshire Terrier	Labrador Retriever_Field	Labrador Retriever_Field	Yorkshire Terrier	Samoyed	Mixed Breed	CC	GG	GG	CC	GG
84	Mixed Breed	English Springer Spaniel	German Shepherd Dog	German Shepherd Dog	Mixed Breed	Mixed Breed	Chihuahua	Chihuahua	CC	GG	GG	CC	GG
85	Mixed Breed	Bloodhound	Akita	Akita	Labrador Retriever_Show	Labrador Retriever_Show	Labrador Retriever_Show	Labrador Retriever_Show	CC	GG	GG	CC	GG
86	Bloodhound	Boxer	Cocker Spaniel	Cocker Spaniel	Cocker Spaniel	Cocker Spaniel	Cocker Spaniel	Cocker Spaniel	CC	GG	GG	CC	GG
87	Cocker Spaniel	Cocker Spaniel	Mixed Breed	Mixed Breed	Alaskan Malamute	Alaskan Malamute	Great Dane	Great Dane	CC	GG	GG	CC	GG
88	Yorkshire Terrier	Yorkshire Terrier	Alaskan Malamute	Alaskan Malamute	Schnauzer (Miniature)	Schnauzer (Miniature)	Schnauzer (Miniature)	Schnauzer (Miniature)	CC	GG	GG	CC	GG
89	Dachshund (Miniature Wirehaired)	Rottweiler	Mixed Breed	Mixed Breed	Boxer	Mixed Breed	Mixed Breed	Mixed Breed	CC	GG	GG	CC	GG
90	Cocker Spaniel	Cocker Spaniel	German Shorthaired Pointer	German Shorthaired Pointer	American Staffordshire Terrier	American Staffordshire Terrier	Mixed Breed	Mixed Breed	CC	GG	GG	CC	GG
91	German Shepherd Dog	German Shepherd Dog	American Staffordshire Terrier	American Staffordshire Terrier	American Staffordshire Terrier	American Staffordshire Terrier	German Shepherd Dog	German Shepherd Dog	CC	GG	GG	CC	GG
92	Chow Chow	Labrador Retriever	White Swiss Shepherd	Mixed Breed	Mixed Breed	Mixed Breed	Mixed Breed	Bulldog	CC	GG	GG	CC	GG
93	American Eskimo Dog	American Eskimo Dog	Mixed Breed	Mixed Breed	Golden Retriever	Golden Retriever	Golden Retriever	Golden Retriever	CC	GG	GG	CC	GG
94	Chinese Crested	Chinese Crested	Australian Cattle Dog	Australian Cattle Dog	Tibetan Mastiff	Tibetan Mastiff	American Staffordshire Terrier	American Staffordshire Terrier	CC	GG	GG	CC	GG
95	Mixed Breed	Mixed Breed	Mixed Breed	Mixed Breed	Dachshund (Miniature Shorthaired)	Dachshund (Miniature Shorthaired)	Dachshund (Miniature Shorthaired)	Dachshund (Miniature Shorthaired)	CC	GG	GG	CC	GG
96	Golden Retriever	Golden Retriever	Mixed Breed	Mixed Breed	German Shepherd Dog	German Shepherd Dog	Coonhound (Black and Tan)	Coonhound (Black and Tan)	CC	AG	GG	CC	GG
97	American Staffordshire Terrier	American Staffordshire Terrier	Belgian Malinois	Belgian Malinois	Dachshund (Miniature Shorthaired)	Dachshund (Miniature Shorthaired)	Boxer	Boxer	CC	GG	GG	CC	GG
98	Mixed Breed	Mixed Breed	Australian Shepherd	Australian Shepherd	Brittany	Brittany	Brittany	Brittany	CC	GG	GG	CC	GG
99	Mixed Breed	Mixed Breed	German Shepherd Dog	German Shepherd Dog	Munsterlander (Small)	Munsterlander (Small)	Munsterlander (Small)	Munsterlander (Small)	CC	GG	GG	CC	GG
100	Mixed Breed	Samoyed	Mixed Breed	Chow Chow	Mixed Breed	Mixed Breed	German Shepherd Dog	German Shepherd Dog	CC	GG	GG	CC	GG
101	Weimaraner_Show	Weimaraner_Show	Mixed Breed	Mixed Breed	Dalmatian	Dalmatian	Mixed Breed	Mixed Breed	CC	GG	GT	CC	GG
102	Labrador Retriever_Field	Labrador Retriever_Field	Mixed Breed	Mixed Breed	Labrador Retriever_Field	Labrador Retriever_Field	Mixed Breed	Mixed Breed	CC	GG	GG	CC	GG
103	Mixed Breed	Mixed Breed	Chow Chow	Dachshund (Miniature Wirehaired)	Chinese Shar-Pei	Chinese Shar-Pei	Australian Kelpie	Australian Kelpie	CC	GG	GG	CC	GG
104	Mixed Breed	Mixed Breed	Mixed Breed	Dachshund (Miniature Longhaired)	Boxer	Mixed Breed	Mixed Breed	Mixed Breed	CC	GG	GG	CC	GG
105	Shih Tzu	Shih Tzu	Mixed Breed	Mixed Breed	Mixed Breed	Mixed Breed	Cocker Spaniel	Cocker Spaniel	CC	GG	GG	CC	GG
106	Alaskan Malamute	Alaskan Malamute	German Shepherd Dog	German Shepherd Dog	Labrador Retriever_Show	Labrador Retriever_Show	Labrador Retriever_Show	Labrador Retriever_Show	CC	GG	GG	CC	GG
107	Irish Setter	Newfoundland	Mixed Breed	Mixed Breed	Bulldog	Mixed Breed	Boxer	Boxer	CC	GG	GG	CC	GG
108	Great Pyrenees	Great Pyrenees	Belgian Malinois	Belgian Malinois	Mixed Breed	Mixed Breed	Great Pyrenees	Great Pyrenees	CC	GG	GG	CC	GG
109	Cairn Terrier	Cairn Terrier	Mixed Breed	Mixed Breed	Dandie Dinmont Terrier	Dandie Dinmont Terrier	Poodle (Miniature)	Poodle (Miniature)	CC	GG	GG	CC	GG
110	Labrador Retriever_Field	Labrador Retriever_Field	Golden Retriever	Golden Retriever	Mixed Breed	Mixed Breed	Boxer	Boxer	CC	GG	GG	CC	GG
111	Japanese Chin	Japanese Chin	Briard	Briard	Australian Cattle Dog	Australian Cattle Dog	Shih Tzu	Shih Tzu	CC	GG	GG	CC	GG
112	Mixed Breed	Mixed Breed	Silky Terrier	Silky Terrier	Yorkshire Terrier	Yorkshire Terrier	Yorkshire Terrier	Yorkshire Terrier	CC	GG	GG	CC	GG
113	Mixed Breed	Mixed Breed	Bullmastiff	Pembroke Welsh Corgi	Chow Chow	Mixed Breed	Boxer	Mixed Breed	CC	GG	GG	CC	GG
114	German Shepherd Dog	German Shepherd Dog	Golden Retriever	Golden Retriever	Munsterlander (Small)	Munsterlander (Small)	Golden Retriever	Golden Retriever	CC	GG	GG	CC	GG
115	Bearded Collie	Bearded Collie	Schnauzer (Miniature)	Schnauzer (Miniature)	Lhasa Apso	Lhasa Apso	Weimaraner_Show	Weimaraner_Show	CC	GG	GG	CC	GG
116	Shih Tzu	Shih Tzu	Mixed Breed	Mixed Breed	Mixed Breed	English Cocker Spaniel	Norwich Terrier	Mixed Breed	CC	GG	GG	CC	GG
117	Chow Chow	Chow Chow	Labrador Retriever_Show	Labrador Retriever_Show	Mixed Breed	Mixed Breed	Mixed Breed	Mixed Breed	CC	GG	GG	CC	GG
118	Mixed Breed	Mixed Breed	American Foxhound	American Foxhound	Poodle (Miniature)	Poodle (Miniature)	Poodle (Miniature)	Poodle (Miniature)	NN	GG	GG	CC	GG
119	Golden Retriever	Golden Retriever	Mixed Breed	Mixed Breed	Greyhound	Greyhound	Greyhound	Greyhound	CC	GG	GG	CC	GG
120	Golden Retriever	Golden Retriever	Mixed Breed	Mixed Breed	Lhasa Apso	Lhasa Apso	Bullmastiff	Bullmastiff	CC	GG	GG	CC	GG
121	Mixed Breed	Mixed Breed	Airedale Terrier	Mixed Breed	Airedale Terrier	Mixed Breed	Cocker Spaniel	Norwegian Elkhound	CC	GG	GG	CC	GG
122	Mixed Breed	Mixed Breed	Bullmastiff	Bullmastiff	Bulldog (American)	Bulldog (American)	Bulldog (American)	Bulldog (American)	CC	GG	GT	CC	GG
123	American Staffordshire Terrier	American Staffordshire Terrier	German Pinscher	German Pinscher	Pug	Pug	Pug	Pug	CC	GG	GG	CC	GG
124	American Staffordshire Terrier	American Staffordshire Terrier	Mixed Breed	Mixed Breed	Labrador Retriever	Labrador Retriever	Entlebucher Mountain Dog	Entlebucher Mountain Dog	CC	GG	GG	CC	GG
125	Chesapeake Bay Retriever	Chesapeake Bay Retriever	Cocker Spaniel	Cocker Spaniel	Schnauzer (Miniature)	Schnauzer (Miniature)	English Springer Spaniel	English Springer Spaniel	CC	GG	GG	CC	GG
126	Dalmatian	Mixed Breed	Mixed Breed	Mixed Breed	Mixed Breed	Mixed Breed	Mixed Breed	Cocker Spaniel	NN	GG	GG	CC	GG
127	Mixed Breed	Mixed Breed	German Shepherd Dog	German Shepherd Dog	German Shepherd Dog	German Shepherd Dog	German Shepherd Dog	German Shepherd Dog	CC	GG	GG	CC	GG
128	Shih Tzu	Shih Tzu	Mixed Breed	Mixed Breed	Mixed Breed	Mixed Breed	Australian Cattle Dog	Australian Cattle Dog	CC	GG	GG	CC	GG
129	Mixed Breed	Mixed Breed	Rottweiler	Rottweiler	Mixed Breed	Beagle_Show	Boxer	Boxer	CC	GG	GG	CC	GG
130	Mixed Breed	Mixed Breed	Portuguese Water Dog	Portuguese Water Dog	Mixed Breed	Mixed Breed	Bichon Frise	Bichon Frise	CC	GG	GG	CC	GG
131	Mixed Breed	Mixed Breed	American Staffordshire Terrier	American Staffordshire Terrier	Bulldog (American)	Bulldog (American)	Bulldog (American)	Bulldog (American)	CC	GG	GG	CC	GG
132	Mixed Breed	Mixed Breed	Border Collie	Border Collie	Mixed Breed	Mixed Breed	Australian Cattle Dog	Australian Cattle Dog	CC	GG	GG	CC	GG
133	Chow Chow	Chow Chow	Mixed Breed	Mixed Breed	German Shepherd Dog	German Shepherd Dog	German Shepherd Dog	German Shepherd Dog	CC	GG	GG	CC	GG
134	Japanese Shiba Inu	Japanese Shiba Inu	Mixed Breed	Mixed Breed	Australian Kelpie	Australian Kelpie	Chow Chow	Chow Chow	CC	GG	GG	CC	GG
135	Cocker Spaniel	Cocker Spaniel	Korean Jindo	Korean Jindo	Boxer	Boxer	Chinese Shar-Pei	Chinese Shar-Pei	CC	GG	GG	CC	GG
136	Rhodesian Ridgeback	Rhodesian Ridgeback	Entlebucher Mountain Dog	Entlebucher Mountain Dog	White Swiss Shepherd	White Swiss Shepherd	White Swiss Shepherd	White Swiss Shepherd	CC	GG	GG	CC	GG
137	Mixed Breed	Mixed Breed	Mixed Breed	Pekingese	Mixed Breed	Mixed Breed	Shih Tzu	Shih Tzu	CC	GG	GG	CC	GG
138	Rottweiler	Rottweiler	Mixed Breed	Mixed Breed	Mixed Breed	Mixed Breed	Golden Retriever	Golden Retriever	CC	GG	GG	CC	GG
139	Boston Terrier	Boston Terrier	Boston Terrier	Boston Terrier	Schnauzer (Miniature)	Schnauzer (Miniature)	Chow Chow	Chow Chow	CC	GG	GG	CC	GG
140	Beagle_Show	Beagle_Show	Mixed Breed	Mixed Breed	English Toy Spaniel	English Toy Spaniel	Chihuahua	Chihuahua	CC	GG	GG	CC	GG
141	Bullmastiff	Mixed Breed	Mixed Breed	Mixed Breed	Mixed Breed	Mixed Breed	Labrador Retriever_Field	Mixed Breed	CC	GG	GG	CC	GG
142	Mixed Breed	Bull Terrier	Mixed Breed	Rottweiler	Labrador Retriever_Field	Labrador Retriever_Field	Labrador Retriever_Field	Labrador Retriever_Field	CC	GG	GG	CC	GG
143	Mixed Breed	Mixed Breed	German Shorthaired Pointer	Soft Coated Wheaten Terrier	Mixed Breed	Mixed Breed	Mixed Breed	Mixed Breed	CC	GG	GG	CC	GG
144	Mixed Breed	Mixed Breed	Mixed Breed	Mixed Breed	Mixed Breed	Bull Terrier (Miniature)	Cocker Spaniel	Cocker Spaniel	CC	GG	GG	CC	GG
145	Brittany	Brittany	American Staffordshire Terrier	American Staffordshire Terrier	Boxer	Boxer	Bulldog	Bulldog	CC	GG	GG	CC	GG
146	Mixed Breed	German Shepherd Dog	Mixed Breed	Golden Retriever	Mixed Breed	German Shepherd Dog	Mixed Breed	Mixed Breed	CC	GG	GG	CC	GG
147	Bull Terrier	Bull Terrier	Dalmatian	Dalmatian	Staffordshire Bull Terrier	Staffordshire Bull Terrier	Mixed Breed	Mixed Breed	CC	GG	GG	CC	GG
148	Mixed Breed	Mixed Breed	Mixed Breed	Mixed Breed	Fox Terrier (Toy)	Fox Terrier (Toy)	Rottweiler	Rottweiler	CC	GG	GG	CC	GG
149	Mixed Breed	Mixed Breed	Cavalier King Charles Spaniel	Cavalier King Charles Spaniel	Cocker Spaniel	Cocker Spaniel	Cocker Spaniel	Cocker Spaniel	CC	GG	GG	CC	GG
150	Chihuahua	Chihuahua	Mixed Breed	Mixed Breed	Koolie	Koolie	Koolie	Koolie	CC	GG	GG	CC	GG
151	Beagle_Field	Beagle_Field	Poodle	Poodle	Poodle	Poodle	Labrador Retriever_Field	Labrador Retriever_Field	CC	GG	GG	CC	GG
152	Dobermann Pinscher	Mixed Breed	Mixed Breed	English Springer Spaniel	Chinese Shar-Pei	Chinese Shar-Pei	Staffordshire Bull Terrier	Staffordshire Bull Terrier	CC	GG	GG	CC	GG
153	Boxer	Mixed Breed	Labrador Retriever_Field	Labrador Retriever	Mixed Breed	Labrador Retriever_Show	Labrador Retriever_Field	Staffordshire Bull Terrier	CC	GG	GG	CC	GG
154	Mixed Breed	Mixed Breed	Mixed Breed	Boxer	Bull Terrier (Miniature)	Bull Terrier (Miniature)	Vizsla	Vizsla	CC	GG	GT	CC	GG
155	Australian Cattle Dog	Australian Cattle Dog	Mixed Breed	Mixed Breed	Rottweiler	Rottweiler	Mixed Breed	Mixed Breed	CC	GG	GG	CC	GG
156	Golden Retriever	Mixed Breed	Mixed Breed	Mixed Breed	Mixed Breed	Chow Chow	Mixed Breed	Mixed Breed	CC	GG	GG	CC	GG
157	Mixed Breed	Mixed Breed	Mixed Breed	Mixed Breed	Bullmastiff	Bullmastiff	Cardigan Welsh Corgi	Cardigan Welsh Corgi	CC	GG	GG	CC	GG
158	Border Collie	Border Collie	Border Collie	Border Collie	Rottweiler	Rottweiler	Rottweiler	Rottweiler	CC	GG	GG	CC	GG
159	Cairn Terrier	Cairn Terrier	Lhasa Apso	Lhasa Apso	Mixed Breed	Mixed Breed	Pekingese	Pekingese	CC	GG	GG	CC	GG
160	Mixed Breed	German Shepherd Dog	Mixed Breed	Mixed Breed	Mixed Breed	Labrador Retriever_Field	Mixed Breed	Boxer	CC	GG	GG	CC	GG
161	American Staffordshire Terrier	Mixed Breed	Mixed Breed	Staffordshire Bull Terrier	Mixed Breed	Mixed Breed	Bull Terrier	Mixed Breed	CC	GG	GT	CC	GG
162	Labrador Retriever_Field	Labrador Retriever_Field	Labrador Retriever_Field	Labrador Retriever_Field	Blue Tick Coonhound	Blue Tick Coonhound	Blue Tick Coonhound	Blue Tick Coonhound	CC	GG	GG	CC	GG
163	Catahoula Leopard Dog	Catahoula Leopard Dog	Siberian Husky	Siberian Husky	Cairn Terrier	Cairn Terrier	Boxer	Boxer	CC	GG	GG	CC	GG
164	Akita	Mixed Breed	Mixed Breed	German Shepherd Dog	Mixed Breed	Mixed Breed	Mixed Breed	Maltese	CC	GG	GG	CC	GG
165	Alaskan Malamute	Alaskan Malamute	Bulldog	Bulldog	German Shepherd Dog	German Shepherd Dog	German Shepherd Dog	German Shepherd Dog	CC	GG	GG	CC	GG
166	Bichon Frise	Bichon Frise	Lhasa Apso	Lhasa Apso	Beagle_Field	Beagle_Field	Beagle_Field	Beagle_Field	CC	GG	GG	CC	GG
167	Labrador Retriever_Show	Labrador Retriever_Show	Mixed Breed	Mixed Breed	Gordon Setter	Gordon Setter	Mixed Breed	Mixed Breed	CC	GG	GG	CC	GG
168	German Shepherd Dog	Boxer	Mixed Breed	Mixed Breed	Siberian Husky	Siberian Husky	Golden Retriever	Golden Retriever	CC	GG	GG	CC	GG
169	Mixed Breed	Mixed Breed	Mixed Breed	Mixed Breed	Poodle	Poodle	Dalmatian	Dalmatian	CC	GG	GG	CC	GG
170	Pekingese	Pekingese	Pekingese	Pekingese	Poodle (Miniature)	Poodle (Miniature)	Poodle (Miniature)	Poodle (Miniature)	CC	GG	GG	CC	GG
171	Mixed Breed	Mixed Breed	Mixed Breed	Chow Chow	Dachshund (Miniature Shorthaired)	Dachshund (Miniature Shorthaired)	Border Collie	Border Collie	CC	GG	GG	CC	GG
172	Australian Shepherd	Australian Shepherd	Australian Shepherd	Australian Shepherd	Mixed Breed	Mixed Breed	Collie	Collie	CC	GG	GG	CC	GG
173	Schnauzer (Miniature)	Schnauzer (Miniature)	Mixed Breed	Mixed Breed	Mixed Breed	Siberian Husky	Mixed Breed	Chow Chow	CC	GG	GG	CC	GG
174	Border Collie	Border Collie	Border Collie	Border Collie	Australian Cattle Dog	Australian Cattle Dog	Australian Cattle Dog	Australian Cattle Dog	CC	GG	GG	CC	GG
175	Italian Greyhound	Bulldog	Boxer	Mixed Breed	Manchester Terrier (Toy)	Mixed Breed	American Staffordshire Terrier	American Staffordshire Terrier	CC	GG	GT	CC	GG
176	Poodle (Miniature)	Poodle (Miniature)	Mixed Breed	Mixed Breed	Poodle (Miniature)	Poodle (Miniature)	Mixed Breed	Mixed Breed	CC	GG	GG	CC	GG
177	American English Coonhound	American English Coonhound	American English Coonhound	American English Coonhound	Australian Shepherd	Australian Shepherd	Australian Shepherd	Australian Shepherd	CC	GG	GG	CC	GG
178	Mixed Breed	Mixed Breed	Pyrenean Shepherd	Pyrenean Shepherd	Bulldog (American)	Bulldog (American)	Mixed Breed	Mixed Breed	CC	GG	GG	CC	GG
179	Mixed Breed	Mixed Breed	Labrador Retriever_Field	German Shepherd Dog	Dalmatian	Dalmatian	Labrador Retriever_Field	Labrador Retriever_Field	CC	GG	GG	CC	GG
180	Dachshund (Shorthaired)	Japanese Chin	Collie	Mixed Breed	Mixed Breed	Mixed Breed	Dachshund (Miniature Shorthaired)	Dachshund (Miniature Shorthaired)	CC	GG	GG	CC	GG
181	Vizsla	Vizsla	Mixed Breed	Mixed Breed	Border Collie	Border Collie	Border Collie	Border Collie	CC	GG	GG	CC	GG
182	Mixed Breed	Mixed Breed	Pekingese	Pekingese	Schnauzer (Miniature)	Schnauzer (Miniature)	Parson Russell Terrier	Parson Russell Terrier	CC	GG	GG	CC	GG
183	Bichon Frise	Bichon Frise	Yorkshire Terrier	Yorkshire Terrier	Shih Tzu	Shih Tzu	Shih Tzu	Shih Tzu	CC	GG	GG	CC	GG
184	Mixed Breed	Mixed Breed	Poodle (Miniature)	Poodle (Miniature)	Chow Chow	Chow Chow	Beagle_Show	Beagle_Show	CC	GG	GG	CC	GG
185	Brittany	Brittany	Mixed Breed	Australian Cattle Dog	Mixed Breed	Mixed Breed	Mixed Breed	Mixed Breed	CC	GG	GG	CC	GG
186	Mixed Breed	Mixed Breed	Mixed Breed	Mixed Breed	Poodle (Miniature)	Poodle (Miniature)	Whippet	Whippet	CC	GG	GG	CC	GG
187	Vizsla	Vizsla	Shih Tzu	Shih Tzu	Mixed Breed	Mixed Breed	Dalmatian	Dalmatian	CC	GG	GT	CC	GG
188	Rottweiler	Rottweiler	Bulldog (American)	Bulldog (American)	Mixed Breed	German Shepherd Dog	Bloodhound	Mixed Breed	CC	GG	GG	CC	GG
189	Mixed Breed	Mixed Breed	Mixed Breed	American Staffordshire Terrier	Pembroke Welsh Corgi	Mixed Breed	Mixed Breed	Mixed Breed	CC	GG	GG	CC	GG
190	Brussels Griffon	Brussels Griffon	Mixed Breed	Mixed Breed	Poodle (Miniature)	Poodle (Miniature)	Poodle (Miniature)	Poodle (Miniature)	CC	GG	GG	CC	GG
191	Shih Tzu	Shih Tzu	Mixed Breed	Mixed Breed	Australian Shepherd	Australian Shepherd	Australian Shepherd	Australian Shepherd	CC	GG	GG	CC	GG
192	Mixed Breed	Mixed Breed	Old English Sheepdog	Old English Sheepdog	Mixed Breed	Mixed Breed	Australian Cattle Dog	Australian Cattle Dog	CC	GG	GG	CC	GG
193	German Shepherd Dog	German Shepherd Dog	Shetland Sheepdog	Shetland Sheepdog	Staffordshire Bull Terrier	Staffordshire Bull Terrier	Staffordshire Bull Terrier	Staffordshire Bull Terrier	NN	GG	GG	CC	GG
194	Pomeranian	Pomeranian	Australian Cattle Dog	Australian Cattle Dog	Akita	Akita	Australian Shepherd	Australian Shepherd	CC	GG	GG	CC	GG
195	Mi-ki	Mi-ki	Poodle (Toy)	Poodle (Toy)	Lhasa Apso	Lhasa Apso	Mixed Breed	Mixed Breed	CC	GG	GG	CC	GG
196	Chow Chow	Chow Chow	Chinese Shar-Pei	Chinese Shar-Pei	Mixed Breed	Mixed Breed	Mixed Breed	Chihuahua	CC	GG	GG	CC	GG
197	Yorkshire Terrier	Yorkshire Terrier	Yorkshire Terrier	Yorkshire Terrier	Chihuahua	Chihuahua	Chihuahua	Chihuahua	CC	GG	GG	CC	GG
198	Lhasa Apso	Lhasa Apso	Lhasa Apso	Lhasa Apso	Chihuahua	Chihuahua	Chihuahua	Chihuahua	CC	GG	GG	CC	GG
199	Border Collie	Border Collie	Mixed Breed	Mixed Breed	Weimaraner_Show	Weimaraner_Show	Australian Cattle Dog	Australian Cattle Dog	CC	GG	GG	CC	GG
200	Mixed Breed	Mixed Breed	Boxer	German Shepherd Dog	Boxer	Boxer	Chinese Shar-Pei	Chinese Shar-Pei	CC	GG	GG	CC	GG
201	Mixed Breed	Mixed Breed	Collie	Collie	Bulldog	Bulldog	Mixed Breed	Mixed Breed	CC	GG	GG	CC	GG
202	Mixed Breed	Mixed Breed	Mixed Breed	Chow Chow	Siberian Husky	Labrador Retriever_Show	Mixed Breed	Mixed Breed	CC	GG	GG	CC	GG
203	Dachshund (Miniature Shorthaired)	Dachshund (Miniature Shorthaired)	Japanese Shiba Inu	Japanese Shiba Inu	Miniature Pinscher	Miniature Pinscher	Miniature Pinscher	Miniature Pinscher	CC	GG	GG	CC	GG
204	Weimaraner	Weimaraner	Boxer	Boxer	Poodle (Miniature)	Poodle (Miniature)	Poodle (Miniature)	Poodle (Miniature)	CC	GG	GG	CC	GG
205	Chesapeake Bay Retriever	Chesapeake Bay Retriever	Mixed Breed	Mixed Breed	Mixed Breed	Mixed Breed	Labrador Retriever_Show	Labrador Retriever_Show	CC	GG	GG	CC	GG
206	Greyhound	Greyhound	Mixed Breed	Mixed Breed	Labrador Retriever_Field	Labrador Retriever_Field	Labrador Retriever_Field	Labrador Retriever_Field	CC	GG	GG	CC	GG
207	Mixed Breed	Mixed Breed	Dachshund (Miniature Wirehaired)	Dachshund (Miniature Wirehaired)	Akita	Akita	Mixed Breed	Mixed Breed	CC	GG	GG	CC	GG
208	Poodle (Miniature)	Poodle (Miniature)	Australian Cattle Dog	Australian Cattle Dog	German Shepherd Dog	German Shepherd Dog	Labrador Retriever_Field	Labrador Retriever_Field	CC	GG	GG	CC	GG
209	Mixed Breed	Mixed Breed	Mixed Breed	Chow Chow	Mixed Breed	English Cocker Spaniel	Argentine Dogo	Argentine Dogo	CC	GG	GG	CC	GG
210	Mixed Breed	Mixed Breed	Mixed Breed	Mixed Breed	Boxer	Boxer	Labrador Retriever_Field	Labrador Retriever_Field	CC	GG	GG	CC	GG
211	German Shepherd Dog	German Shepherd Dog	Mixed Breed	Mixed Breed	Chow Chow	Chow Chow	German Shepherd Dog	German Shepherd Dog	CC	GG	GG	CC	GG
212	American Foxhound	American Foxhound	Poodle (Toy)	Poodle (Toy)	Harrier	Harrier	Beagle_Show	Beagle_Show	CC	AA	GG	CC	GG
213	Mixed Breed	Boxer	Collie	Mixed Breed	Parson Russell Terrier	Parson Russell Terrier	Parson Russell Terrier	Parson Russell Terrier	CC	GG	GG	CC	GG
214	Golden Retriever	Golden Retriever	Labrador Retriever	Labrador Retriever	Golden Retriever	Golden Retriever	Golden Retriever	Golden Retriever	CC	GG	GG	CC	GG
215	Siberian Husky	Siberian Husky	German Shepherd Dog	German Shepherd Dog	Bullmastiff	Bullmastiff	Labrador Retriever_Show	Labrador Retriever_Show	CC	GG	GG	CC	GG
216	Chihuahua	Chihuahua	Lhasa Apso	Lhasa Apso	Poodle (Miniature)	Poodle (Miniature)	Chihuahua	Chihuahua	CC	GG	GG	CC	GG
217	Korean Jindo	Korean Jindo	Chinook	Chinook	Icelandic Sheepdog	Icelandic Sheepdog	Bulldog	Bulldog	NN	NN	NN	CC	NN
218	Mixed Breed	Mixed Breed	Mixed Breed	Mixed Breed	Chihuahua	Chihuahua	Chihuahua	Chihuahua	CC	GG	GG	CC	GG
219	Shih Tzu	Shih Tzu	Mixed Breed	Mixed Breed	Labrador Retriever_Field	Labrador Retriever_Field	Labrador Retriever_Field	Labrador Retriever_Field	CC	GG	GG	CC	GG
220	Mixed Breed	Mixed Breed	Mixed Breed	Mixed Breed	Icelandic Sheepdog	Icelandic Sheepdog	Icelandic Sheepdog	Icelandic Sheepdog	CC	GG	GG	CC	GG
221	Mastiff	Mastiff	Mixed Breed	Mixed Breed	Bulldog	Bulldog	Mastiff	Mastiff	CC	GG	GG	CC	GG
222	Schipperke	Schipperke	Mixed Breed	Mixed Breed	Mixed Breed	Mixed Breed	Poodle (Miniature)	Poodle (Miniature)	CC	GG	GG	CC	GG
223	Mixed Breed	Mixed Breed	French Bulldog	French Bulldog	Brussels Griffon	Brussels Griffon	Boston Terrier	Boston Terrier	CC	GG	GG	CC	GG
224	Boxer	Mixed Breed	American Staffordshire Terrier	American Staffordshire Terrier	Cavalier King Charles Spaniel	Mixed Breed	American Staffordshire Terrier	American Staffordshire Terrier	CC	GG	GG	CC	GG
225	Dachshund (Miniature Shorthaired)	Dachshund (Miniature Shorthaired)	Mixed Breed	Mixed Breed	Tibetan Terrier	Tibetan Terrier	Mixed Breed	Mixed Breed	CC	GG	GG	CC	GG
226	Labrador Retriever_Field	Labrador Retriever_Field	Mixed Breed	Mixed Breed	Bulldog (American)	Bulldog (American)	Bulldog (American)	Bulldog (American)	CC	GG	GG	CC	GG
227	American Staffordshire Terrier	Mixed Breed	English Cocker Spaniel	English Cocker Spaniel	Mixed Breed	Mixed Breed	Dogue de Bordeaux	Dogue de Bordeaux	CC	GG	GG	CC	GG
228	Schipperke	Schipperke	Saint Bernard	Saint Bernard	Collie	Collie	Mixed Breed	Mixed Breed	CC	GG	GG	CC	GG
229	Vizsla	Vizsla	American Staffordshire Terrier	American Staffordshire Terrier	Bull Terrier (Miniature)	Bull Terrier (Miniature)	Bulldog (American)	Bulldog (American)	CC	GG	GG	CC	GG
230	Mixed Breed	Mixed Breed	Mixed Breed	Mixed Breed	Catahoula Leopard Dog	Catahoula Leopard Dog	Catahoula Leopard Dog	Catahoula Leopard Dog	CC	GG	GG	CC	GG
231	Mixed Breed	Mixed Breed	Labrador Retriever_Field	Labrador Retriever_Field	Great Pyrenees	Great Pyrenees	German Shepherd Dog	German Shepherd Dog	CC	GG	GG	CC	GG
232	Border Collie	Border Collie	Chihuahua	Chihuahua	Border Collie	Border Collie	Chihuahua	Chihuahua	CC	GG	GG	CC	GG
233	Bearded Collie	Labrador Retriever	Mixed Breed	Mixed Breed	Mixed Breed	Mixed Breed	Shetland Sheepdog	Mixed Breed	CC	GG	GG	CC	GG
234	Schipperke	Schipperke	Chihuahua	Chihuahua	Chihuahua	Chihuahua	Dachshund (Longhaired)	Dachshund (Longhaired)	CC	GG	GG	CC	GG
235	Mixed Breed	Mixed Breed	Belgian Malinois	Belgian Malinois	Boxer	Boxer	Boxer	Boxer	CC	GG	GT	CC	GG
236	Boxer	Mixed Breed	Mixed Breed	Mixed Breed	American Staffordshire Terrier	American Staffordshire Terrier	Mixed Breed	Mixed Breed	CC	GG	GG	CC	GG
237	Labrador Retriever_Field	Labrador Retriever_Field	Labrador Retriever_Field	Labrador Retriever_Field	Bulldog (American)	Bulldog (American)	Bulldog (American)	Bulldog (American)	CC	GG	GG	CC	GG
238	Mixed Breed	Mixed Breed	Golden Retriever	Golden Retriever	Chow Chow	Chow Chow	Chihuahua	Chihuahua	CC	GG	GG	CC	GG
239	Mixed Breed	Mixed Breed	Mixed Breed	Mixed Breed	German Shorthaired Pointer	German Shorthaired Pointer	German Shorthaired Pointer	German Shorthaired Pointer	CC	GG	GG	CC	GG
240	Japanese Shiba Inu	Shih Tzu	Shih Tzu	Shih Tzu	Mixed Breed	Shih Tzu	Shih Tzu	Shih Tzu	CC	GG	GG	CC	GG
241	Mixed Breed	Mixed Breed	Mixed Breed	Mixed Breed	Briard	Briard	American Staffordshire Terrier	American Staffordshire Terrier	CC	GG	GG	CC	GG
242	Mixed Breed	Mixed Breed	Shih Tzu	Shih Tzu	Mi-ki	Mi-ki	Mi-ki	Mi-ki	CC	GG	GG	CC	GG
243	Poodle (Miniature)	Poodle (Miniature)	Fox Terrier (Toy)	Fox Terrier (Toy)	Mixed Breed	Mixed Breed	Mixed Breed	Mixed Breed	CC	GG	GG	CC	GG
244	American Staffordshire Terrier	American Staffordshire Terrier	Mixed Breed	Mixed Breed	Boxer	Boxer	Boxer	Boxer	CC	GG	GG	CC	GG
245	Mixed Breed	Mixed Breed	German Shepherd Dog	German Shepherd Dog	Chihuahua	Chihuahua	Chihuahua	Chihuahua	CC	GG	GG	CC	GG
246	Schnauzer (Giant)	Schnauzer (Giant)	Mixed Breed	Mixed Breed	Mixed Breed	Mixed Breed	Chow Chow	Chow Chow	CC	GG	GG	CC	GG
247	Border Collie	Border Collie	Bulldog (American)	Bulldog (American)	Chow Chow	Chow Chow	Mixed Breed	Mixed Breed	CC	GG	GG	CC	GG
248	Mixed Breed	Mixed Breed	Golden Retriever	Golden Retriever	Poodle (Miniature)	Poodle (Miniature)	Poodle (Miniature)	Poodle (Miniature)	CC	GG	GG	CC	GG
249	Mixed Breed	Mixed Breed	Mixed Breed	Mixed Breed	Shih Tzu	Shih Tzu	Bichon Frise	Bichon Frise	CC	GG	GG	CC	GG
250	Labrador Retriever	Labrador Retriever	Mixed Breed	Mixed Breed	Cairn Terrier	Cairn Terrier	Shih Tzu	Shih Tzu	CC	GG	GG	CC	GG
251	Cocker Spaniel	Cocker Spaniel	Mixed Breed	Mixed Breed	American Staffordshire Terrier	American Staffordshire Terrier	American Staffordshire Terrier	American Staffordshire Terrier	CC	GG	GG	CC	GG
252	Mixed Breed	Mixed Breed	Boxer	Boxer	Rottweiler	Rottweiler	Rottweiler	Rottweiler	CC	GG	GG	CC	GG
253	Great Pyrenees	Boxer	Great Pyrenees	Mixed Breed	Mixed Breed	Mixed Breed	Great Pyrenees	Great Pyrenees	CC	GG	GG	CC	GG
254	Mixed Breed	Mixed Breed	Mixed Breed	Mixed Breed	Chihuahua	Chihuahua	Chihuahua	Chihuahua	CC	GG	GG	CC	GG
255	Irish Red and White Setter	Irish Red and White Setter	Mixed Breed	Mixed Breed	Rat Terrier	Rat Terrier	Rat Terrier	Rat Terrier	CC	GG	GG	CC	GG
256	Labrador Retriever_Field	Labrador Retriever_Field	Siberian Husky	Siberian Husky	Cane Corso	Cane Corso	Mixed Breed	Mixed Breed	CC	GG	GT	CC	GG
257	Mixed Breed	Mixed Breed	American Staffordshire Terrier	Mixed Breed	Mixed Breed	Mastiff	American Staffordshire Terrier	Staffordshire Bull Terrier	CC	GG	GG	CC	GG
258	American Staffordshire Terrier	American Staffordshire Terrier	Mixed Breed	Mixed Breed	Mixed Breed	Mixed Breed	Curly Coated Retriever	Mixed Breed	CC	GG	GG	CC	GG
259	Labrador Retriever_Show	Mixed Breed	Mixed Breed	American Eskimo Dog	Mixed Breed	Mixed Breed	Mixed Breed	Mixed Breed	NN	GG	GG	CC	GG
260	Mixed Breed	Mixed Breed	Rhodesian Ridgeback	Rhodesian Ridgeback	Catahoula Leopard Dog	Catahoula Leopard Dog	Catahoula Leopard Dog	Catahoula Leopard Dog	CC	GG	GG	CC	GG
261	Mixed Breed	Mixed Breed	Boxer	Boxer	Mixed Breed	Bulldog	Boxer	Boxer	CC	GG	GG	CC	GG
262	Russell Terrier	Russell Terrier	Mixed Breed	Mixed Breed	Poodle (Miniature)	Poodle (Miniature)	Poodle (Miniature)	Poodle (Miniature)	CC	GG	GG	CC	GG
263	Weimaraner	Mixed Breed	Chow Chow	Chow Chow	Mixed Breed	German Shepherd Dog	Mixed Breed	Mixed Breed	CC	GG	GG	CC	GG
264	Old English Sheepdog	Old English Sheepdog	Mixed Breed	Mixed Breed	Curly Coated Retriever	Curly Coated Retriever	Siberian Husky	Siberian Husky	CC	GG	GG	CC	GG
265	French Bulldog	French Bulldog	Belgian Malinois	Belgian Malinois	Australian Cattle Dog	Australian Cattle Dog	Cocker Spaniel	Cocker Spaniel	CC	GG	GG	CC	GG
266	Beagle_Show	Japanese Shiba Inu	Mixed Breed	Dalmatian	English Foxhound	Mixed Breed	Chow Chow	Dalmatian	CC	GG	GT	CC	GG
267	Silky Terrier	Labrador Retriever_Show	Cardigan Welsh Corgi	Cardigan Welsh Corgi	Mixed Breed	Mixed Breed	Coonhound (Black and Tan)	Coonhound (Black and Tan)	CC	GG	GG	CC	GG
268	Labrador Retriever_Field	Labrador Retriever_Field	Mixed Breed	Mixed Breed	Chihuahua	Chihuahua	Chow Chow	Chow Chow	CC	GG	GG	CC	GG
269	Mixed Breed	Mixed Breed	Mi-ki	Mi-ki	Chihuahua	Chihuahua	Chihuahua	Chihuahua	CC	GG	GG	CC	GG
270	Pomeranian	Pomeranian	Australian Shepherd	Australian Shepherd	Chinese Shar-Pei	Chinese Shar-Pei	Mixed Breed	Mixed Breed	CC	GG	GG	CC	GG
271	Weimaraner_Show	Weimaraner_Show	Mixed Breed	Mixed Breed	Australian Shepherd	Australian Shepherd	Australian Shepherd	Australian Shepherd	CC	GG	GG	CC	GG
272	Labrador Retriever_Show	Labrador Retriever_Show	Mixed Breed	Mixed Breed	American Staffordshire Terrier	American Staffordshire Terrier	Mixed Breed	Mixed Breed	CC	GG	GG	CC	GG
273	Mixed Breed	Chow Chow	Boxer	Boxer	Golden Retriever	Golden Retriever	Golden Retriever	Golden Retriever	CC	GG	GG	CC	GG
274	Akita	Akita	Akita	Akita	German Shepherd Dog	German Shepherd Dog	German Shepherd Dog	German Shepherd Dog	CC	GG	GG	CC	GG
275	Mixed Breed	Chow Chow	Mixed Breed	Australian Shepherd	Boxer	Mixed Breed	Mixed Breed	Mixed Breed	CC	GG	GG	CC	GG
276	Mixed Breed	Mixed Breed	Mixed Breed	Keeshond	Mixed Breed	Chow Chow	Keeshond	Keeshond	CC	GG	GG	CC	GG
277	Cocker Spaniel	Cocker Spaniel	Cocker Spaniel	Cocker Spaniel	Russell Terrier	Russell Terrier	Russell Terrier	Russell Terrier	CC	GG	GG	CC	GG
278	Mixed Breed	Mixed Breed	Golden Retriever	Golden Retriever	Golden Retriever	Golden Retriever	Golden Retriever	Golden Retriever	CC	GG	GG	CC	GG
279	Yorkshire Terrier	Yorkshire Terrier	Rottweiler	Rottweiler	Australian Kelpie	Australian Kelpie	Alaskan Malamute	Alaskan Malamute	CC	GG	GG	CC	GG
280	Alaskan Malamute	Alaskan Malamute	Alaskan Malamute	Alaskan Malamute	Dalmatian	Dalmatian	Dalmatian	Dalmatian	CC	GG	GT	CC	GG
281	Mixed Breed	Weimaraner_Show	Mixed Breed	Collie	Labrador Retriever_Field	Labrador Retriever_Field	Labrador Retriever_Field	Labrador Retriever_Field	CC	GG	GG	CC	GG
282	Mixed Breed	Mixed Breed	Mixed Breed	Mixed Breed	Chesapeake Bay Retriever	Chesapeake Bay Retriever	German Shepherd Dog	German Shepherd Dog	CC	GG	GG	CC	GG
283	Mixed Breed	German Shepherd Dog	Rottweiler	Rottweiler	Mixed Breed	Mixed Breed	Chow Chow	Chow Chow	CC	GG	GG	CC	GG
284	Chihuahua	Chihuahua	Greyhound	Greyhound	Mixed Breed	Mixed Breed	Mixed Breed	Mixed Breed	CC	GG	GG	CC	GG
285	Chinese Shar-Pei	Chinese Shar-Pei	Labrador Retriever_Field	Labrador Retriever_Field	Mixed Breed	Mixed Breed	Poodle	Poodle	CC	GG	GG	CC	GG
286	Shih Tzu	Shih Tzu	Mixed Breed	Mixed Breed	Shih Tzu	Shih Tzu	Shih Tzu	Shih Tzu	CC	GG	GG	CC	GG
287	Mixed Breed	Mixed Breed	Great Pyrenees	Great Pyrenees	Chow Chow	Mixed Breed	Yorkshire Terrier	Yorkshire Terrier	CC	GG	GG	CC	GG
288	Silky Terrier	Silky Terrier	Mixed Breed	Mixed Breed	Rat Terrier	Rat Terrier	Rat Terrier	Rat Terrier	CC	GG	GG	CC	GG
289	Great Dane	Mixed Breed	Mixed Breed	Mixed Breed	Labrador Retriever_Field	Labrador Retriever_Field	Mixed Breed	Mixed Breed	CC	GG	GG	CC	GG
290	Boykin Spaniel	Boykin Spaniel	Cocker Spaniel	Cocker Spaniel	Australian Cattle Dog	Australian Cattle Dog	Australian Cattle Dog	Australian Cattle Dog	CC	GG	GG	CC	GG
291	Labrador Retriever	Labrador Retriever_Show	Mixed Breed	Labrador Retriever_Field	Mixed Breed	Labrador Retriever_Field	Labrador Retriever_Show	Labrador Retriever_Show	CC	GG	GG	CC	GG
292	Weimaraner_Show	Weimaraner_Show	Nova Scotia Duck Tolling Retriever	Nova Scotia Duck Tolling Retriever	Catahoula Leopard Dog	Catahoula Leopard Dog	Catahoula Leopard Dog	Catahoula Leopard Dog	CC	GG	GG	CC	GG
293	German Shepherd Dog	Catahoula Leopard Dog	Mixed Breed	Catahoula Leopard Dog	German Shepherd Dog	German Shepherd Dog	Catahoula Leopard Dog	Catahoula Leopard Dog	CC	GG	GG	CC	GG
294	Chow Chow	Mixed Breed	Briard	Mixed Breed	Mixed Breed	Mixed Breed	Chow Chow	Miniature Pinscher	CC	GG	GG	CC	GG
295	Mixed Breed	American Staffordshire Terrier	Mastiff	Mixed Breed	Bullmastiff	Bullmastiff	American Staffordshire Terrier	American Staffordshire Terrier	CC	GG	GG	CC	GG
296	Shih Tzu	Shih Tzu	English Cocker Spaniel_Field	English Cocker Spaniel_Field	Labrador Retriever_Field	Labrador Retriever_Field	Irish Setter	Irish Setter	CC	GG	GG	CC	GG
297	Mixed Breed	Mixed Breed	Saint Bernard	Saint Bernard	American Foxhound	American Foxhound	American Foxhound	American Foxhound	CC	GG	GG	CC	GG
298	Siberian Husky	Siberian Husky	Icelandic Sheepdog	Icelandic Sheepdog	Mixed Breed	Mixed Breed	Labrador Retriever_Show	Labrador Retriever_Show	CC	GG	GG	CC	GG
299	American Staffordshire Terrier	American Staffordshire Terrier	Mixed Breed	Mixed Breed	Mixed Breed	Mixed Breed	Bullmastiff	Bullmastiff	CC	GG	GG	CC	GG
300	Great Pyrenees	Great Pyrenees	Great Pyrenees	Great Pyrenees	Mixed Breed	Mixed Breed	Great Pyrenees	Great Pyrenees	CC	GG	GG	CC	GG
301	Chihuahua	Mixed Breed	Boxer	Mixed Breed	Treeing Walker Coonhound	Treeing Walker Coonhound	Treeing Walker Coonhound	Treeing Walker Coonhound	CC	GG	GG	CC	GG
302	Chow Chow	Mixed Breed	Mixed Breed	Mixed Breed	Bulldog (American)	Bulldog (American)	Japanese Chin	Japanese Chin	CC	GG	GG	CC	GG
303	Puli	Puli	Gordon Setter	Gordon Setter	Chihuahua	Chihuahua	Mixed Breed	Mixed Breed	CC	GG	GG	CC	GG
304	Mixed Breed	Mixed Breed	Great Pyrenees	Great Pyrenees	Rottweiler	Rottweiler	Rottweiler	Rottweiler	CC	GG	GG	CC	GG
305	Cocker Spaniel	Cocker Spaniel	Cocker Spaniel	Cocker Spaniel	Russell Terrier	Russell Terrier	Russell Terrier	Russell Terrier	CC	GG	GG	CC	GG
306	Mixed Breed	Mixed Breed	Staffordshire Bull Terrier	Staffordshire Bull Terrier	American Staffordshire Terrier	American Staffordshire Terrier	American Staffordshire Terrier	American Staffordshire Terrier	CC	GG	GG	CC	GG
307	Cocker Spaniel	Cocker Spaniel	Tibetan Spaniel	Tibetan Spaniel	Dachshund (Miniature Longhaired)	Dachshund (Miniature Longhaired)	Pomeranian	Pomeranian	CC	GG	GG	CC	GG
308	Chow Chow	Chow Chow	Mixed Breed	Pomeranian	Mixed Breed	Mixed Breed	Mixed Breed	Mixed Breed	CC	GG	GG	CC	GG
309	Shih Tzu	Shih Tzu	Mixed Breed	Mixed Breed	Chihuahua	Chihuahua	Chihuahua	Chihuahua	CC	GG	GG	CC	GG
310	Whippet	Mixed Breed	Beagle_Show	Mixed Breed	Mixed Breed	Mixed Breed	Mixed Breed	Mixed Breed	CC	GG	GG	CC	GG
311	German Shepherd Dog	German Shepherd Dog	Labrador Retriever	Labrador Retriever	English Springer Spaniel	English Springer Spaniel	Mixed Breed	Mixed Breed	CC	GG	GG	CC	GG
312	Mixed Breed	Chihuahua	Dobermann Pinscher	Dobermann Pinscher	Mixed Breed	Mixed Breed	Yorkshire Terrier	Yorkshire Terrier	CC	GG	GG	CC	GG
313	Mixed Breed	Mixed Breed	Mixed Breed	Mixed Breed	German Shepherd Dog	German Shepherd Dog	German Shepherd Dog	German Shepherd Dog	CC	GG	GG	CC	GG
314	American Foxhound	American Foxhound	Mixed Breed	Mixed Breed	Labrador Retriever_Field	Labrador Retriever_Field	Labrador Retriever_Field	Labrador Retriever_Field	CC	GG	GG	CC	GG
315	English Cocker Spaniel	English Cocker Spaniel	Boxer	Boxer	German Shepherd Dog	German Shepherd Dog	German Shepherd Dog	German Shepherd Dog	CC	GG	GG	CC	GG
316	Mixed Breed	Mixed Breed	Mixed Breed	Mixed Breed	Australian Cattle Dog	Australian Cattle Dog	Alaskan Malamute	Alaskan Malamute	CC	GG	GG	CC	GG
317	Bull Terrier	Mixed Breed	Labrador Retriever	Mixed Breed	Mixed Breed	Labrador Retriever_Field	Mixed Breed	Mixed Breed	NN	GG	GG	CC	GG
318	American Staffordshire Terrier	American Staffordshire Terrier	Akita	Akita	Mixed Breed	Mixed Breed	Mixed Breed	Mixed Breed	CC	GG	GG	CC	GG
319	Pomeranian	Pomeranian	Pomeranian	Pomeranian	American Eskimo Dog	American Eskimo Dog	American Eskimo Dog	American Eskimo Dog	CC	GG	GG	CC	GG
320	American Foxhound	American Foxhound	Boston Terrier	Boston Terrier	Mixed Breed	Mixed Breed	Bichon Frise	Bichon Frise	CC	AG	GG	CC	GG
321	Pomeranian	Pomeranian	Pug	Pug	Chihuahua	Chihuahua	Mixed Breed	Mixed Breed	CC	GG	GG	CC	GG
322	Siberian Husky	Siberian Husky	Mixed Breed	Schnauzer (Miniature)	Canaan Dog	Canaan Dog	Mixed Breed	Chinese Shar-Pei	CC	GG	GG	CC	GG
323	Mixed Breed	Mixed Breed	American Staffordshire Terrier	American Staffordshire Terrier	Boxer	Boxer	American Staffordshire Terrier	American Staffordshire Terrier	CC	GG	GG	CC	GG
324	Mixed Breed	Mixed Breed	German Shepherd Dog	Mixed Breed	Mixed Breed	Chow Chow	Alaskan Malamute	Mixed Breed	CC	GG	GG	CC	GG
325	Mixed Breed	Mixed Breed	Dachshund (Wirehaired)	Dachshund (Wirehaired)	Russell Terrier	Russell Terrier	Russell Terrier	Russell Terrier	CC	GG	GG	CC	GG
326	Dalmatian	Dalmatian	Whippet	Whippet	Poodle (Miniature)	Poodle (Miniature)	Poodle (Miniature)	Poodle (Miniature)	CC	GG	GG	CC	GG
327	Boxer	Boxer	Mixed Breed	Mixed Breed	Mixed Breed	Mixed Breed	Rottweiler	Mixed Breed	CC	GG	GG	CC	GG
328	Border Collie	Border Collie	Mixed Breed	Pembroke Welsh Corgi	Mixed Breed	Mixed Breed	German Shepherd Dog	German Shepherd Dog	CC	GG	GG	CC	GG
329	Mixed Breed	Mixed Breed	Mixed Breed	Mixed Breed	Mixed Breed	Pug	Poodle (Miniature)	Poodle (Miniature)	CC	GG	GG	CC	GG
330	Treeing Walker Coonhound	Treeing Walker Coonhound	Treeing Walker Coonhound	Treeing Walker Coonhound	American Foxhound	American Foxhound	American Foxhound	American Foxhound	CC	GG	GG	CC	GG
331	Miniature Pinscher	Miniature Pinscher	Maltese	Maltese	Pug	Pug	Mixed Breed	Mixed Breed	CC	GG	GG	CC	GG
332	Rottweiler	American Staffordshire Terrier	Mixed Breed	Mixed Breed	Boxer	Mixed Breed	Mixed Breed	Mixed Breed	CC	GG	GG	CC	GG
333	German Shepherd Dog	German Shepherd Dog	Pointer	Pointer	Poodle	Poodle	Poodle	Poodle	CC	GG	GG	CC	GG
334	Mixed Breed	Dobermann Pinscher	Mixed Breed	Mixed Breed	Boxer	Boxer	American Staffordshire Terrier	American Staffordshire Terrier	CC	GG	GG	CC	GG
335	Mixed Breed	Collie	Beagle	Chinese Shar-Pei	Collie	Mixed Breed	German Shorthaired Pointer	Mixed Breed	CC	GG	GG	CC	GG
336	Mixed Breed	Mixed Breed	Rottweiler	Basset Hound	German Shepherd Dog	German Shepherd Dog	Mixed Breed	Mixed Breed	CC	GG	GG	CC	GG
337	Mixed Breed	Mixed Breed	Beagle_Show	Mixed Breed	Mixed Breed	Dobermann Pinscher	Brittany	Mixed Breed	CC	GG	GG	CC	GG
338	Dalmatian	Dalmatian	Papillon	Papillon	Welsh Springer Spaniel	Welsh Springer Spaniel	Labrador Retriever_Field	Labrador Retriever_Field	CC	GG	GG	CC	GG
339	Mixed Breed	Mixed Breed	Mixed Breed	Mixed Breed	Newfoundland	Newfoundland	Chow Chow	Chow Chow	CC	GG	GG	CC	GG
340	Chow Chow	Chow Chow	Rottweiler	Rottweiler	Mixed Breed	Mixed Breed	Dalmatian	Dalmatian	CC	GG	GG	CC	GG
341	Dachshund (Miniature Shorthaired)	Dachshund (Miniature Shorthaired)	Pug	Pug	Poodle (Miniature)	Poodle (Miniature)	Poodle (Miniature)	Poodle (Miniature)	CC	GG	GG	CC	GG
342	Bloodhound	Bernese Mountain Dog	Mixed Breed	Collie	Great Pyrenees	Great Pyrenees	Great Pyrenees	Great Pyrenees	CC	GG	GG	CC	GG
343	Mixed Breed	Bullmastiff	Rottweiler	Mixed Breed	Bulldog (American)	Bulldog (American)	Bulldog (American)	Bulldog (American)	CC	GG	GT	CC	GG
344	Mixed Breed	Mixed Breed	American Foxhound	American Foxhound	Canaan Dog	Canaan Dog	Canaan Dog	Canaan Dog	CC	GG	GG	CC	GG
345	American Staffordshire Terrier	American Staffordshire Terrier	Mixed Breed	Mixed Breed	Staffordshire Bull Terrier	Staffordshire Bull Terrier	Mixed Breed	Mixed Breed	CC	GG	GG	CC	GG
346	Australian Shepherd	Australian Shepherd	Mixed Breed	Mixed Breed	Cocker Spaniel	Mixed Breed	Mixed Breed	German Shepherd Dog	CC	GG	GG	CC	GG
347	Havanese	Havanese	Havanese	Havanese	Catahoula Leopard Dog	Catahoula Leopard Dog	Catahoula Leopard Dog	Catahoula Leopard Dog	CC	GG	GG	CC	GG
348	German Wirehaired Pointer	German Wirehaired Pointer	Boston Terrier	Boston Terrier	Labrador Retriever_Field	Labrador Retriever_Field	Labrador Retriever_Field	Labrador Retriever_Field	CC	GG	GG	CC	GG
349	Cocker Spaniel	Cocker Spaniel	Mixed Breed	Mixed Breed	Chihuahua	Chihuahua	Chihuahua	Chihuahua	CC	GG	GG	CC	GG
350	Shih Tzu	Shih Tzu	Mixed Breed	West Highland White Terrier	Mixed Breed	Boxer	Australian Shepherd	Australian Shepherd	CC	GG	GG	CC	GG
351	Mixed Breed	Mixed Breed	Mixed Breed	Mixed Breed	Poodle (Miniature)	Poodle (Miniature)	Poodle (Miniature)	Poodle (Miniature)	CC	GG	GG	CC	GG
352	Schnauzer (Miniature)	Schnauzer (Miniature)	Chihuahua	Chihuahua	Poodle (Miniature)	Poodle (Miniature)	Mixed Breed	Mixed Breed	CC	GG	GG	CC	GG
353	Mixed Breed	American Staffordshire Terrier	Mixed Breed	Mixed Breed	Staffordshire Bull Terrier	Siberian Husky	Mixed Breed	Mixed Breed	CC	GG	GT	CC	GG
354	Mixed Breed	Mixed Breed	American Staffordshire Terrier	American Staffordshire Terrier	Poodle (Toy)	Poodle (Toy)	Mixed Breed	Mixed Breed	CC	GG	GG	CC	GG
355	Boxer	Boxer	Mixed Breed	Mixed Breed	Mixed Breed	Mixed Breed	American Staffordshire Terrier	American Staffordshire Terrier	CC	GG	GG	CC	GG
356	Australian Cattle Dog	Australian Cattle Dog	Mixed Breed	Mixed Breed	Mixed Breed	Bull Terrier (Miniature)	Shetland Sheepdog	Mixed Breed	CC	GG	GG	CC	GG
357	Staffordshire Bull Terrier	Staffordshire Bull Terrier	Mixed Breed	Mixed Breed	Bulldog (American)	Bulldog (American)	Bulldog (American)	Bulldog (American)	CC	GG	GG	CC	GG
358	Pomeranian	Pomeranian	Pomeranian	Pomeranian	Schnauzer (Miniature)	Schnauzer (Miniature)	Schnauzer (Miniature)	Schnauzer (Miniature)	CC	GG	GG	CC	GG
359	American Eskimo Dog	American Eskimo Dog	Pyrenean Shepherd	Pyrenean Shepherd	Mixed Breed	Mixed Breed	Chow Chow	Chow Chow	CC	GG	GG	CC	GG
360	Maltese	Maltese	Maltese	Maltese	Chihuahua	Chihuahua	Chihuahua	Chihuahua	CC	GG	GG	CC	GG
361	Argentine Dogo	Argentine Dogo	Mixed Breed	Mixed Breed	Bulldog (American)	Bulldog (American)	Bulldog (American)	Bulldog (American)	CC	GG	GG	CC	GG
362	Mixed Breed	Mixed Breed	Bulldog (American)	Bulldog (American)	Mixed Breed	Mixed Breed	Labrador Retriever_Field	Labrador Retriever_Field	CC	GG	GG	CC	GG
363	Mixed Breed	Mixed Breed	Japanese Shiba Inu	Japanese Shiba Inu	Mixed Breed	Mixed Breed	German Spitz	German Spitz	CC	GG	GG	CC	GG
364	Pointer	Collie	Mixed Breed	Mixed Breed	Mixed Breed	Mixed Breed	Australian Shepherd	Australian Shepherd	CC	GG	GG	CC	GG
365	Mixed Breed	Mixed Breed	Yorkshire Terrier	Yorkshire Terrier	Mixed Breed	Mixed Breed	Yorkshire Terrier	Yorkshire Terrier	CC	GG	GG	CC	GG
366	White Swiss Shepherd	White Swiss Shepherd	Mixed Breed	Mixed Breed	Bulldog	Bulldog	Polish Lowland Sheepdog	Polish Lowland Sheepdog	CC	GG	GG	CC	GG
367	Yorkshire Terrier	Mixed Breed	Mixed Breed	Mixed Breed	Welsh Terrier	Welsh Terrier	Irish Terrier	Irish Terrier	CC	GG	GG	CC	GG
368	Mixed Breed	Boxer	Mixed Breed	Mixed Breed	Korean Jindo	Korean Jindo	German Shepherd Dog	German Shepherd Dog	CC	GG	GG	CC	GG
369	Mixed Breed	Mixed Breed	Mixed Breed	Mixed Breed	Staffordshire Bull Terrier	Staffordshire Bull Terrier	Shih Tzu	Shih Tzu	CC	GG	GG	CC	GG
370	Lhasa Apso	Lhasa Apso	Beagle_Show	Beagle_Show	English Cocker Spaniel_Field	English Cocker Spaniel_Field	Mixed Breed	Mixed Breed	NN	GG	GG	CC	GG
371	Mixed Breed	Mixed Breed	Bulldog	Bulldog	Mixed Breed	Mixed Breed	Bulldog	Bulldog	CC	GG	GT	CC	GG
372	Mixed Breed	Mixed Breed	Shih Tzu	Lhasa Apso	Lhasa Apso	Samoyed	Mixed Breed	Shih Tzu	CC	GG	GG	CC	GG
373	Mixed Breed	Mixed Breed	Australian Shepherd	Australian Shepherd	German Shepherd Dog	German Shepherd Dog	Russell Terrier	Russell Terrier	CC	GG	GG	CC	GG
374	Mixed Breed	Mixed Breed	Labrador Retriever_Show	Labrador Retriever_Show	Mixed Breed	Mixed Breed	Rottweiler	Rottweiler	CC	GG	GG	CC	GG
375	Bulldog	Bulldog	American Staffordshire Terrier	American Staffordshire Terrier	Siberian Husky	Siberian Husky	Siberian Husky	Siberian Husky	CC	GG	GG	CC	GG
376	Chow Chow	Chow Chow	Rat Terrier	Rat Terrier	Bichon Frise	Bichon Frise	Labrador Retriever_Field	Labrador Retriever_Field	CC	GG	GG	CC	GG
377	Shih Tzu	Shih Tzu	Shih Tzu	Shih Tzu	Maltese	Maltese	Maltese	Maltese	CC	GG	GG	CC	GG
378	American Staffordshire Terrier	American Staffordshire Terrier	German Shepherd Dog	German Shepherd Dog	German Shepherd Dog	German Shepherd Dog	German Shepherd Dog	German Shepherd Dog	CC	GG	GT	CC	GG
379	Rhodesian Ridgeback	Mixed Breed	Mixed Breed	Mixed Breed	Great Pyrenees	Great Pyrenees	Mixed Breed	Mixed Breed	CC	GG	GG	CC	GG
380	Pekingese	Chihuahua	Mixed Breed	Australian Cattle Dog	Chihuahua	Mixed Breed	Mixed Breed	Mixed Breed	CC	GG	GG	CC	GG
381	Shih Tzu	Shih Tzu	Shih Tzu	Shih Tzu	Poodle (Miniature)	Poodle (Miniature)	Poodle (Miniature)	Poodle (Miniature)	CC	GG	GG	CC	GG
382	Mixed Breed	Mixed Breed	Mixed Breed	Mixed Breed	American Staffordshire Terrier	American Staffordshire Terrier	American Staffordshire Terrier	American Staffordshire Terrier	CC	GG	GG	CC	GG
383	Mixed Breed	Mixed Breed	Dachshund (Miniature Shorthaired)	Dachshund (Miniature Shorthaired)	Bulldog (American)	Bulldog (American)	Bulldog (American)	Bulldog (American)	CC	GG	GG	CC	GG
384	Skye Terrier	Skye Terrier	Dachshund (Wirehaired)	Dachshund (Wirehaired)	Australian Shepherd	Australian Shepherd	Australian Shepherd	Australian Shepherd	CC	GG	GG	CC	GG
385	Chinese Crested	Chinese Crested	Mixed Breed	Mixed Breed	Poodle (Miniature)	Poodle (Miniature)	Poodle (Miniature)	Poodle (Miniature)	CC	GG	GG	CC	GG
386	Mixed Breed	Mixed Breed	Chinese Shar-Pei	Chinese Shar-Pei	German Shepherd Dog	German Shepherd Dog	Staffordshire Bull Terrier	Staffordshire Bull Terrier	CC	GG	GG	CC	GG
387	Golden Retriever	Golden Retriever	Golden Retriever	Golden Retriever	Labrador Retriever_Field	Labrador Retriever_Field	Labrador Retriever_Field	Labrador Retriever_Field	CC	GG	GG	CC	GG
388	White Swiss Shepherd	White Swiss Shepherd	Treeing Walker Coonhound	Treeing Walker Coonhound	Mixed Breed	Mixed Breed	Portuguese Water Dog	Portuguese Water Dog	CC	GG	GG	CC	GG
389	Mixed Breed	Mixed Breed	English Springer Spaniel	English Springer Spaniel	Poodle (Miniature)	Poodle (Miniature)	Poodle (Miniature)	Poodle (Miniature)	CC	GG	GG	CC	GG
390	Mixed Breed	Mixed Breed	Bullmastiff	Bullmastiff	Labrador Retriever_Field	Labrador Retriever_Field	Labrador Retriever_Field	Labrador Retriever_Field	CC	GG	GG	CC	GG
391	Dalmatian	Dalmatian	Mixed Breed	Mixed Breed	American Staffordshire Terrier	American Staffordshire Terrier	American Staffordshire Terrier	American Staffordshire Terrier	CC	GG	GG	CC	GG
392	Chihuahua	Chihuahua	Mixed Breed	Mixed Breed	Pomeranian	Pomeranian	Chihuahua	Chihuahua	CC	GG	GG	CC	GG
393	Mixed Breed	Mixed Breed	Mixed Breed	Boston Terrier	Catahoula Leopard Dog	Catahoula Leopard Dog	Catahoula Leopard Dog	Catahoula Leopard Dog	CC	GG	GG	CC	GG
394	Mixed Breed	Shetland Sheepdog	Labrador Retriever	Mixed Breed	White Swiss Shepherd	Shetland Sheepdog	Labrador Retriever_Show	Afghan Hound	CC	GG	GG	CC	GG
395	American Staffordshire Terrier	Mixed Breed	Vizsla	Vizsla	Bull Terrier	Mixed Breed	Siberian Husky	Siberian Husky	CC	GG	GG	CC	GG
396	Argentine Dogo	Argentine Dogo	Mixed Breed	Labrador Retriever_Show	Mixed Breed	Mixed Breed	Keeshond	Keeshond	CC	GG	GG	CC	GG
397	German Wirehaired Pointer	German Wirehaired Pointer	Keeshond	Keeshond	Chow Chow	Chow Chow	Mixed Breed	Mixed Breed	CC	GG	GG	CC	GG
398	Fox Terrier (Smooth)	Fox Terrier (Smooth)	Parson Russell Terrier	Parson Russell Terrier	Boston Terrier	Boston Terrier	Boston Terrier	Boston Terrier	CC	GG	GT	CC	GG
399	Australian Cattle Dog	Australian Cattle Dog	Pembroke Welsh Corgi	Pembroke Welsh Corgi	Parson Russell Terrier	Parson Russell Terrier	Parson Russell Terrier	Parson Russell Terrier	CC	GG	GG	CC	GG
400	Chesapeake Bay Retriever	Chesapeake Bay Retriever	Cairn Terrier	Cairn Terrier	American Staffordshire Terrier	American Staffordshire Terrier	American Staffordshire Terrier	American Staffordshire Terrier	CC	GG	GG	CC	GG
401	Boxer	Mixed Breed	Boxer	Boxer	Mixed Breed	Boxer	Mixed Breed	Mixed Breed	CC	GG	GG	CC	GG
402	Cairn Terrier	Cairn Terrier	Shih Tzu	Shih Tzu	Mi-ki	Mi-ki	Pomeranian	Pomeranian	CC	GG	GG	CC	GG
403	Mixed Breed	Miniature Pinscher	Mixed Breed	Chow Chow	American Staffordshire Terrier	American Staffordshire Terrier	American Staffordshire Terrier	American Staffordshire Terrier	CC	GG	GG	CC	GG
404	Mixed Breed	French Bulldog	Mixed Breed	Chow Chow	Mixed Breed	Mixed Breed	Pointer	Mixed Breed	CC	GG	NN	CC	GG
405	Mixed Breed	Airedale Terrier	Weimaraner	Mixed Breed	Mixed Breed	Mixed Breed	Mixed Breed	German Shepherd Dog	CC	GG	GG	CC	GG
406	Australian Kelpie	Australian Kelpie	Mixed Breed	Mixed Breed	Mixed Breed	Mixed Breed	Russell Terrier	Russell Terrier	CC	GG	GT	CC	GG
407	Golden Retriever	Chow Chow	Mixed Breed	Saint Bernard	Rottweiler	Mixed Breed	Mixed Breed	Mixed Breed	CC	GG	GG	CC	GG
408	Shih Tzu	Shih Tzu	Poodle (Toy)	Poodle (Toy)	Boston Terrier	Boston Terrier	Pekingese	Pekingese	CC	GG	GG	CC	GG
409	Bloodhound	Bloodhound	Bloodhound	Bloodhound	Golden Retriever	Golden Retriever	Golden Retriever	Golden Retriever	CC	GG	GG	CC	GG
410	Dobermann Pinscher	Dobermann Pinscher	Dobermann Pinscher	Dobermann Pinscher	American Staffordshire Terrier	American Staffordshire Terrier	Mixed Breed	Mixed Breed	CC	GG	GG	CC	GG
411	Staffordshire Bull Terrier	Staffordshire Bull Terrier	Mixed Breed	Mixed Breed	Bulldog	Bulldog	American Staffordshire Terrier	American Staffordshire Terrier	CC	GG	GG	CC	GG
412	Rottweiler	Mixed Breed	Mixed Breed	Mixed Breed	Mixed Breed	Mixed Breed	Cocker Spaniel	Mixed Breed	CC	GG	GG	CC	GG
413	Rottweiler	Mixed Breed	Mixed Breed	English Cocker Spaniel	Mixed Breed	Mixed Breed	Mixed Breed	Newfoundland	CC	GG	GG	CC	GG
414	Golden Retriever	Golden Retriever	Mixed Breed	Mixed Breed	Mixed Breed	Mixed Breed	Siberian Husky	Siberian Husky	CC	GG	GG	CC	GG
415	Mixed Breed	Mixed Breed	Mixed Breed	Mixed Breed	American Staffordshire Terrier	American Staffordshire Terrier	American Staffordshire Terrier	American Staffordshire Terrier	CC	GG	GG	CC	GG
416	Mixed Breed	Staffordshire Bull Terrier	Mixed Breed	Great Pyrenees	American Staffordshire Terrier	Rottweiler	Mixed Breed	Mixed Breed	CC	GG	GG	CC	GG
417	Mixed Breed	Boxer	Mixed Breed	Mixed Breed	American Foxhound	American Foxhound	American Foxhound	American Foxhound	CC	GG	GG	CC	GG
418	Chow Chow	Mixed Breed	Boxer	Mixed Breed	Mixed Breed	Mixed Breed	Dachshund (Miniature Wirehaired)	Mixed Breed	CC	GG	GG	CC	GG
419	Keeshond	Keeshond	Korean Jindo	Korean Jindo	Chinese Shar-Pei	Chinese Shar-Pei	Soft Coated Wheaten Terrier	Soft Coated Wheaten Terrier	CC	GG	GG	CC	GG
420	Chihuahua	Chihuahua	Great Pyrenees	Great Pyrenees	Shih Tzu	Shih Tzu	Shih Tzu	Shih Tzu	CC	GG	GG	CC	GG
421	Maltese	Maltese	Maltese	Maltese	Poodle (Miniature)	Poodle (Miniature)	Poodle (Miniature)	Poodle (Miniature)	CC	GG	GG	CC	GG
422	Rottweiler	Mixed Breed	Mixed Breed	Mixed Breed	Mixed Breed	Mixed Breed	Dachshund (Shorthaired)	Mixed Breed	CC	GG	GG	CC	GG
423	Boxer	Boxer	Pointer	Pointer	American Eskimo Dog	American Eskimo Dog	Great Pyrenees	Great Pyrenees	CC	GG	GG	CC	GG
424	American Staffordshire Terrier	American Staffordshire Terrier	Fox Terrier (Wire)	Fox Terrier (Wire)	Flat Coated Retriever	Flat Coated Retriever	German Shepherd Dog	German Shepherd Dog	CC	GG	GG	CC	GG
425	Mixed Breed	Mixed Breed	Staffordshire Bull Terrier	Staffordshire Bull Terrier	Mixed Breed	Mixed Breed	American Staffordshire Terrier	American Staffordshire Terrier	CC	GG	GG	CC	GG
426	Russell Terrier	Russell Terrier	Russell Terrier	Russell Terrier	Boxer	Boxer	Boxer	Boxer	CC	GG	GG	CC	GG
427	Golden Retriever	Golden Retriever	English Springer Spaniel	English Springer Spaniel	Mixed Breed	Mixed Breed	English Springer Spaniel	English Springer Spaniel	CC	GG	GG	CC	GG
428	Bulldog	Bulldog	Mixed Breed	Mixed Breed	Mixed Breed	Mixed Breed	German Shepherd Dog	Mixed Breed	CC	GG	GT	CC	GG
429	Schnauzer (Miniature)	Schnauzer (Miniature)	Schnauzer (Miniature)	Schnauzer (Miniature)	Maltese	Maltese	Mixed Breed	Mixed Breed	CC	GG	GG	CC	GG
430	Chow Chow	Chow Chow	Mixed Breed	Catahoula Leopard Dog	Mixed Breed	Staffordshire Bull Terrier	American Staffordshire Terrier	Mixed Breed	CC	GG	GG	CC	GG
431	Alaskan Malamute	Mixed Breed	Mixed Breed	Staffordshire Bull Terrier	Mixed Breed	Mixed Breed	Mixed Breed	Labrador Retriever	CC	GG	GG	CC	GG
432	Dogue de Bordeaux	Dogue de Bordeaux	Vizsla	Vizsla	American Staffordshire Terrier	American Staffordshire Terrier	Irish Wolfhound	Irish Wolfhound	CC	GG	GG	CC	GG
433	Mixed Breed	Mixed Breed	Mixed Breed	Tibetan Mastiff	Anatolian Shepherd Dog	Anatolian Shepherd Dog	Pointer	Pointer	CC	GG	GG	CC	GG
434	Chow Chow	Mixed Breed	Akita	Mixed Breed	Mixed Breed	Mixed Breed	Mixed Breed	Mixed Breed	CC	GG	GG	CC	GG
435	Mixed Breed	Irish Terrier	Mixed Breed	Mixed Breed	Mixed Breed	Mixed Breed	Boston Terrier	Boston Terrier	CC	GG	GG	CC	GG
436	Australian Cattle Dog	Australian Cattle Dog	Mixed Breed	Mixed Breed	Mixed Breed	Mixed Breed	Australian Cattle Dog	Australian Cattle Dog	CC	GG	GG	CC	GG
437	Labrador Retriever_Field	Labrador Retriever_Field	Labrador Retriever_Field	Labrador Retriever_Field	Labrador Retriever_Show	Labrador Retriever_Show	Labrador Retriever_Show	Labrador Retriever_Show	CC	GG	GG	CC	GG
438	Mixed Breed	Dobermann Pinscher	Rottweiler	Rottweiler	Basset Griffon Vendeen (Grand)	Old English Sheepdog	Dobermann Pinscher	Dobermann Pinscher	CC	GG	GG	CC	GG
439	Mixed Breed	Mixed Breed	Boxer	Mixed Breed	Mixed Breed	Great Pyrenees	Mixed Breed	Mixed Breed	CC	GG	GG	CC	GG
440	Labrador Retriever	Mixed Breed	Mixed Breed	Mixed Breed	Dobermann Pinscher	Mixed Breed	Mixed Breed	Golden Retriever	CC	GG	GG	CC	GG
441	Bichon Frise	Bichon Frise	Mixed Breed	Mixed Breed	Rhodesian Ridgeback	Rhodesian Ridgeback	Mixed Breed	Mixed Breed	CC	GG	GG	CC	GG
442	Mixed Breed	Mixed Breed	Staffordshire Bull Terrier	Staffordshire Bull Terrier	Chihuahua	Chihuahua	Chihuahua	Chihuahua	CC	GG	GG	CC	GG
443	Mixed Breed	Mixed Breed	Great Pyrenees	Great Pyrenees	Golden Retriever	Golden Retriever	American Staffordshire Terrier	American Staffordshire Terrier	CC	GG	GG	CC	GG
444	Newfoundland	Newfoundland	Mixed Breed	Mixed Breed	Mixed Breed	Mixed Breed	Border Collie	Border Collie	CC	GG	GG	CC	GG
445	Basenji	Mixed Breed	Dachshund (Wirehaired)	Dachshund (Wirehaired)	Mixed Breed	Bulldog	German Shepherd Dog	German Shepherd Dog	CC	GG	GG	CC	GG
446	Mixed Breed	Irish Terrier	Great Pyrenees	Great Pyrenees	Great Pyrenees	Great Pyrenees	Great Pyrenees	Great Pyrenees	CC	GG	GG	CC	GG
447	Mixed Breed	Mixed Breed	Pointer	Pointer	Poodle (Miniature)	Poodle (Miniature)	Poodle (Miniature)	Poodle (Miniature)	CC	GG	GG	CC	GG
448	French Bulldog	French Bulldog	Cane Corso	Cane Corso	Mixed Breed	Mixed Breed	American Staffordshire Terrier	American Staffordshire Terrier	CC	GG	GG	CC	GG
449	Mixed Breed	Staffordshire Bull Terrier	Bulldog	Mixed Breed	Bull Terrier	American Staffordshire Terrier	Mixed Breed	Mixed Breed	CC	GG	GG	CC	GG
450	Schnauzer (Miniature)	Schnauzer (Miniature)	Mixed Breed	Mixed Breed	Mixed Breed	Mixed Breed	Nova Scotia Duck Tolling Retriever	Nova Scotia Duck Tolling Retriever	CC	GG	GG	CC	GG
451	German Shepherd Dog	German Shepherd Dog	Siberian Husky	Siberian Husky	Lancashire Heeler	Lancashire Heeler	Lancashire Heeler	Lancashire Heeler	CC	GG	GG	CC	GG
452	Mixed Breed	Mixed Breed	Chihuahua	Chihuahua	Yorkshire Terrier	Yorkshire Terrier	Mixed Breed	Mixed Breed	CC	GG	GG	CC	GG
453	Mixed Breed	Mixed Breed	Dachshund (Wirehaired)	Dachshund (Wirehaired)	Cocker Spaniel	Cocker Spaniel	Mixed Breed	Mixed Breed	CC	GG	GG	CC	GG
454	Whippet	Whippet	French Bulldog	French Bulldog	Mixed Breed	Mixed Breed	Cardigan Welsh Corgi	Cardigan Welsh Corgi	CC	GG	GT	CC	GG
455	Mixed Breed	Mixed Breed	English Springer Spaniel	English Springer Spaniel	German Shepherd Dog	Mixed Breed	Bull Terrier	Bull Terrier	CC	GG	GT	CC	GG
456	Cocker Spaniel	Mixed Breed	Leonberger	Cavalier King Charles Spaniel	Mixed Breed	Leonberger	Bulldog	Mixed Breed	CC	GG	GG	CC	GG
457	Bulldog	Bulldog	Mixed Breed	Mixed Breed	Catahoula Leopard Dog	Catahoula Leopard Dog	Catahoula Leopard Dog	Catahoula Leopard Dog	CC	GG	GG	CC	GG
458	Chow Chow	Chow Chow	Mixed Breed	Mixed Breed	French Bulldog	French Bulldog	American Staffordshire Terrier	Mixed Breed	CC	GG	GG	CC	GG
459	Mixed Breed	Mixed Breed	German Shepherd Dog	German Shepherd Dog	German Shepherd Dog	German Shepherd Dog	German Shepherd Dog	German Shepherd Dog	CC	GG	GG	CC	GG
460	Mixed Breed	Mixed Breed	Mixed Breed	Mixed Breed	Mixed Breed	American Staffordshire Terrier	English Springer Spaniel	Boston Terrier	CC	GG	GG	CC	GG
461	Pekingese	Mixed Breed	Mixed Breed	Mixed Breed	Mixed Breed	Mixed Breed	Labrador Retriever_Show	Mixed Breed	CC	GG	GG	CC	GG
462	Mixed Breed	Mixed Breed	Chow Chow	Chow Chow	Bloodhound	Bloodhound	Dachshund (Longhaired)	Dachshund (Longhaired)	CC	GG	GG	CC	GG
463	German Shepherd Dog	Belgian Tervuren	Mixed Breed	Mixed Breed	Bichon Frise	Bichon Frise	Brittany	Mixed Breed	CC	GG	GG	CC	GG
464	Mixed Breed	Soft Coated Wheaten Terrier	Mixed Breed	Scottish Terrier	Poodle (Miniature)	Mixed Breed	Mixed Breed	Mixed Breed	CC	GG	GG	CC	GG
465	Mixed Breed	Mixed Breed	Mixed Breed	French Bulldog	American Staffordshire Terrier	American Staffordshire Terrier	American Staffordshire Terrier	American Staffordshire Terrier	CC	GG	GG	CC	GG
466	Beagle_Field	Beagle_Field	Beagle_Field	Beagle_Field	Pug	Pug	Pug	Pug	CC	GG	GG	CC	GG
467	Bulldog	Bulldog	Boxer	Boxer	English Cocker Spaniel	English Cocker Spaniel	Bulldog	Bulldog	CC	GG	GT	CC	GG
468	Boxer	Mixed Breed	Pomeranian	Pomeranian	Mixed Breed	Mixed Breed	Mixed Breed	Mixed Breed	CC	GG	GG	CC	GG
469	Labrador Retriever_Show	Mixed Breed	Mixed Breed	Mixed Breed	Mixed Breed	Mixed Breed	Bullmastiff	Mixed Breed	CC	GG	GG	CC	GG
470	Mixed Breed	Mixed Breed	German Shepherd Dog	German Shepherd Dog	Labrador Retriever_Field	Labrador Retriever_Field	Australian Kelpie	Australian Kelpie	CC	GG	GG	CC	GG
471	Pekingese	Pekingese	Lhasa Apso	Lhasa Apso	Chihuahua	Chihuahua	Chihuahua	Chihuahua	CC	GG	GG	CC	GG
472	Boxer	Mixed Breed	Mixed Breed	Mixed Breed	Bulldog	Bulldog	Golden Retriever	Golden Retriever	CC	GG	GG	CC	GG
473	Mixed Breed	Mixed Breed	Mixed Breed	Mixed Breed	Australian Shepherd	Australian Shepherd	Australian Shepherd	Australian Shepherd	CC	GG	GG	CC	GG
474	Mixed Breed	Staffordshire Bull Terrier	Chow Chow	Mixed Breed	Airedale Terrier	Airedale Terrier	Airedale Terrier	Airedale Terrier	CC	GG	GG	CC	GG
475	American Staffordshire Terrier	American Staffordshire Terrier	Basset Hound	Basset Hound	Bulldog (American)	Bulldog (American)	Bulldog (American)	Bulldog (American)	CC	GG	GG	CC	GG
476	German Shepherd Dog	German Shepherd Dog	German Shepherd Dog	German Shepherd Dog	Labrador Retriever_Field	Labrador Retriever_Field	Labrador Retriever_Field	Labrador Retriever_Field	CC	GG	GG	CC	GG
477	Bulldog	Bulldog	Chinese Crested	Chinese Crested	Bulldog	Bulldog	Bulldog	Bulldog	CC	GG	GG	CC	GG
478	Chow Chow	Mixed Breed	Mixed Breed	Mixed Breed	Mixed Breed	Mixed Breed	Labrador Retriever_Field	Labrador Retriever_Field	CC	GG	GG	CC	GG
479	Mixed Breed	Rottweiler	Mixed Breed	Chow Chow	Mixed Breed	Mixed Breed	Mixed Breed	Bernese Mountain Dog	CC	GG	GG	CC	GG
480	Mixed Breed	Mixed Breed	Mixed Breed	Mixed Breed	Golden Retriever	Golden Retriever	Golden Retriever	Golden Retriever	NN	GG	GG	CC	GG
481	Labrador Retriever	Mixed Breed	German Shepherd Dog	Mixed Breed	Labrador Retriever_Show	Labrador Retriever_Show	Rottweiler	Rottweiler	CC	GG	GG	CC	GG
482	Maltese	Maltese	Maltese	Maltese	Pekingese	Pekingese	Pekingese	Pekingese	CC	GG	GG	CC	GG
483	Mixed Breed	Mixed Breed	Mixed Breed	American Staffordshire Terrier	Mixed Breed	Bull Terrier	Mixed Breed	Keeshond	CC	AG	GT	CC	GG
484	Mixed Breed	Mixed Breed	Mixed Breed	Mixed Breed	Labrador Retriever_Field	Rottweiler	Boxer	Boxer	CC	GG	GG	CC	GG
485	Mixed Breed	Mixed Breed	Mixed Breed	Mixed Breed	Australian Cattle Dog	Australian Cattle Dog	Border Collie	Border Collie	CC	GG	GG	CC	GG
486	Mixed Breed	Mixed Breed	Mixed Breed	Mixed Breed	Golden Retriever	Golden Retriever	Golden Retriever	Golden Retriever	CC	GG	GG	CC	GG
487	Labrador Retriever_Field	Labrador Retriever_Field	Mixed Breed	Mixed Breed	Mixed Breed	Mixed Breed	Dachshund (Wirehaired)	Mixed Breed	CC	GG	GG	CC	GG
488	Mixed Breed	Mixed Breed	Russell Terrier	Russell Terrier	Bichon Frise	Bichon Frise	Mixed Breed	Mixed Breed	CC	GG	GG	CC	GG
489	Mixed Breed	Mixed Breed	Australian Cattle Dog	Australian Cattle Dog	German Shepherd Dog	German Shepherd Dog	Chow Chow	Chow Chow	CC	GG	GG	CC	GG
490	Pomeranian	Pomeranian	Pomeranian	Pomeranian	Chihuahua	Chihuahua	Chihuahua	Chihuahua	CC	GG	GG	CC	GG
491	Mixed Breed	Mixed Breed	Alaskan Malamute	Alaskan Malamute	American Staffordshire Terrier	American Staffordshire Terrier	American Staffordshire Terrier	American Staffordshire Terrier	CC	GG	GG	CC	GG
492	White Swiss Shepherd	White Swiss Shepherd	Mixed Breed	Mixed Breed	American Staffordshire Terrier	American Staffordshire Terrier	Mixed Breed	Mixed Breed	CC	GG	TT	CC	GG
493	American Staffordshire Terrier	American Staffordshire Terrier	Mastiff	Mastiff	American Staffordshire Terrier	American Staffordshire Terrier	Boston Terrier	Boston Terrier	CC	GG	GG	CC	GG
494	Mixed Breed	Mixed Breed	Mixed Breed	Mixed Breed	Parson Russell Terrier	Parson Russell Terrier	Parson Russell Terrier	Parson Russell Terrier	CC	GG	GG	CC	GG
495	Catahoula Leopard Dog	Catahoula Leopard Dog	Catahoula Leopard Dog	Catahoula Leopard Dog	American English Coonhound	American English Coonhound	American English Coonhound	American English Coonhound	CC	GG	GG	CC	GG
496	Chow Chow	Chow Chow	Beauceron	Beauceron	Dobermann Pinscher	Dobermann Pinscher	Mixed Breed	Mixed Breed	CC	GG	GG	CC	GG
497	Shetland Sheepdog	Shetland Sheepdog	Manchester Terrier (Toy)	Manchester Terrier (Toy)	Chow Chow	Chow Chow	Australian Shepherd	Australian Shepherd	CC	GG	GG	CC	GG
498	Pembroke Welsh Corgi	Pembroke Welsh Corgi	Great Pyrenees	Great Pyrenees	Border Collie	Border Collie	Border Collie	Border Collie	CC	GG	GG	CC	GG
499	Mixed Breed	American Staffordshire Terrier	American Staffordshire Terrier	American Staffordshire Terrier	Mixed Breed	American Staffordshire Terrier	American Staffordshire Terrier	American Staffordshire Terrier	CC	GG	GG	CC	GG
500	Mixed Breed	Mixed Breed	Mixed Breed	Mixed Breed	American Staffordshire Terrier	American Staffordshire Terrier	Greyhound	Greyhound	CC	GG	GG	CC	GG
501	Mixed Breed	Mixed Breed	Mixed Breed	Mixed Breed	Mixed Breed	Mixed Breed	Bull Terrier (Miniature)	Labrador Retriever	CC	GG	GG	CC	GG
502	English Springer Spaniel	Mixed Breed	Mixed Breed	Mixed Breed	Mixed Breed	Mixed Breed	English Springer Spaniel	English Springer Spaniel	CC	GG	GG	CC	GG
503	Mixed Breed	Mixed Breed	Bernese Mountain Dog	Mixed Breed	American Eskimo Dog	American Eskimo Dog	Mixed Breed	Mixed Breed	CC	GG	GG	CC	GG
504	Mixed Breed	Mixed Breed	Mixed Breed	Mixed Breed	Mixed Breed	Akita	Rottweiler	Rottweiler	CC	GG	GG	CC	GG
505	Affenpinscher	Affenpinscher	Brussels Griffon	Brussels Griffon	Affenpinscher	Affenpinscher	Affenpinscher	Affenpinscher	CC	GG	GG	CC	GG
506	Shih Tzu	Shih Tzu	Mixed Breed	Mixed Breed	Poodle (Miniature)	Poodle (Miniature)	Mixed Breed	Mixed Breed	CC	GG	GG	CC	GG
507	Samoyed	Mixed Breed	English Springer Spaniel	Mixed Breed	Yorkshire Terrier	Yorkshire Terrier	Mixed Breed	Chihuahua	CC	GG	GG	CC	GG
508	Dachshund (Longhaired)	Dachshund (Longhaired)	Mixed Breed	Mixed Breed	Mixed Breed	Mixed Breed	Labrador Retriever_Show	Labrador Retriever_Show	CC	GG	GG	CC	GG
509	Mixed Breed	Mixed Breed	Mixed Breed	Kerry Blue Terrier	Mixed Breed	Mixed Breed	American Staffordshire Terrier	American Staffordshire Terrier	CC	GG	GG	CC	GG
510	Mixed Breed	Border Terrier	Mixed Breed	Mixed Breed	American Staffordshire Terrier	Mixed Breed	Border Terrier	Mixed Breed	CC	GG	GG	CC	GG
511	Mixed Breed	Cocker Spaniel	Mixed Breed	Mixed Breed	Dogue de Bordeaux	Dogue de Bordeaux	Dachshund (Wirehaired)	Dachshund (Wirehaired)	CC	GG	GG	NN	GG
512	Poodle (Miniature)	Poodle (Miniature)	Poodle (Miniature)	Poodle (Miniature)	Mixed Breed	Mixed Breed	Vizsla	Mixed Breed	CC	GG	GG	CC	GG
513	Labrador Retriever_Show	Mixed Breed	Dachshund (Longhaired)	Dachshund (Longhaired)	Labrador Retriever_Field	Labrador Retriever_Field	Australian Shepherd	Australian Shepherd	CC	NN	GG	CC	GG
514	Mixed Breed	Mixed Breed	Lhasa Apso	Lhasa Apso	Beagle_Field	Beagle_Field	Beagle_Field	Beagle_Field	CC	AG	GG	CC	GG
515	Basset Hound	Basset Hound	Lhasa Apso	Lhasa Apso	Chow Chow	Chow Chow	Pomeranian	Pomeranian	CC	GG	GG	CC	GG
516	Maltese	Maltese	Maltese	Maltese	Bichon Frise	Bichon Frise	Bichon Frise	Bichon Frise	CC	GG	GG	CC	GG
517	Mixed Breed	German Shepherd Dog	Golden Retriever	Beagle_Show	Siberian Husky	Siberian Husky	Siberian Husky	Siberian Husky	CC	GG	GG	CC	GG
518	Mixed Breed	Cocker Spaniel	Mixed Breed	Mixed Breed	Mixed Breed	Miniature Pinscher	Bulldog	Mixed Breed	CC	GG	GG	CC	GG
519	Boxer	Boxer	Mixed Breed	Mixed Breed	Russell Terrier	Russell Terrier	Russell Terrier	Russell Terrier	CC	GG	GG	CC	GG
520	Collie	Mixed Breed	English Setter	Mixed Breed	Mixed Breed	Mixed Breed	Mixed Breed	Labrador Retriever_Field	CC	GG	GG	CC	GG
521	Brittany	Brittany	Mixed Breed	Rhodesian Ridgeback	Mixed Breed	Mixed Breed	Mixed Breed	Mixed Breed	CC	GG	GG	CC	GG
522	Beagle	Beagle	Mixed Breed	Mixed Breed	Pug	Pug	Mixed Breed	Beagle_Show	CC	GG	GG	CC	GG
523	Labrador Retriever_Field	Labrador Retriever_Field	Mixed Breed	Bullmastiff	Mixed Breed	Mixed Breed	Mixed Breed	Mixed Breed	CC	GG	GG	CC	GG
524	Rottweiler	Mixed Breed	Mixed Breed	Mixed Breed	Cocker Spaniel	Cocker Spaniel	Bloodhound	Bloodhound	CC	GG	GG	CC	GG
525	Mixed Breed	Mixed Breed	German Shepherd Dog	Mixed Breed	Mixed Breed	Mixed Breed	Mixed Breed	Boxer	CC	GG	GG	CC	GG
526	Golden Retriever	Golden Retriever	Golden Retriever	Golden Retriever	Cane Corso	Cane Corso	Rottweiler	Rottweiler	CC	GG	GG	CC	GG
527	Bulldog (American)	Bulldog (American)	Mixed Breed	Mixed Breed	Rottweiler	Rottweiler	Rottweiler	Rottweiler	CC	GG	GG	CC	GG
528	Mixed Breed	Mixed Breed	Bulldog (American)	Bulldog (American)	Pyrenean Shepherd	Pyrenean Shepherd	Pyrenean Shepherd	Pyrenean Shepherd	CC	GG	GG	CC	GG
529	Labrador Retriever_Show	Siberian Husky	Bull Terrier (Miniature)	Bull Terrier (Miniature)	Rottweiler	Rottweiler	Mixed Breed	Mixed Breed	CC	GG	GG	CC	GG
530	Mixed Breed	Siberian Husky	Mixed Breed	Mixed Breed	Mixed Breed	Great Dane	Japanese Shiba Inu	Mixed Breed	CC	GG	GG	CC	GG
531	Mixed Breed	Mastiff	Siberian Husky	German Shepherd Dog	Chow Chow	Mixed Breed	Cocker Spaniel	Mixed Breed	CC	GG	GG	CC	GG
532	Mixed Breed	American Staffordshire Terrier	Mixed Breed	Staffordshire Bull Terrier	American Staffordshire Terrier	Bulldog	Mixed Breed	Mixed Breed	CC	GG	GG	CC	GG
533	English Foxhound	English Foxhound	White Swiss Shepherd	White Swiss Shepherd	Mixed Breed	Mixed Breed	White Swiss Shepherd	White Swiss Shepherd	CC	GG	GG	CC	GG
534	Mixed Breed	Mixed Breed	Mixed Breed	Bull Terrier	Bulldog (American)	Bulldog (American)	Bulldog (American)	Bulldog (American)	CC	GG	GT	CC	GG
535	Rat Terrier	Rat Terrier	Rat Terrier	Rat Terrier	Australian Shepherd	Australian Shepherd	Australian Shepherd	Australian Shepherd	CC	GG	GG	CC	GG
536	Mixed Breed	Glen of Imaal Terrier	Mixed Breed	Mixed Breed	Mixed Breed	Mixed Breed	French Bulldog	French Bulldog	CC	GG	GG	CC	GG
537	Whippet	Mixed Breed	French Bulldog	Mixed Breed	Mixed Breed	Mixed Breed	Bull Terrier (Miniature)	Bull Terrier (Miniature)	CC	GG	GT	CC	GG
538	Mixed Breed	Mixed Breed	Mixed Breed	Chow Chow	Catahoula Leopard Dog	Catahoula Leopard Dog	Bulldog	Bulldog	CC	GG	GG	CC	GG
539	Italian Spinone	Italian Spinone	Mixed Breed	Mixed Breed	Mixed Breed	Mixed Breed	Weimaraner	Mixed Breed	CC	GG	GG	CC	GG
540	American Staffordshire Terrier	American Staffordshire Terrier	Labrador Retriever_Field	Labrador Retriever_Field	Mixed Breed	Mixed Breed	Shih Tzu	Shih Tzu	CC	GG	GT	CC	GG
541	Mixed Breed	Mixed Breed	Bull Terrier	German Shepherd Dog	Whippet	Whippet	Rottweiler	Rottweiler	CC	GG	GG	CC	GG
542	Miniature Pinscher	Miniature Pinscher	Mixed Breed	Mixed Breed	Beagle	Beagle	Mixed Breed	Mixed Breed	CC	AG	GG	CC	GG
543	Mixed Breed	Mixed Breed	German Shepherd Dog	German Shepherd Dog	Poodle	Poodle	Bernese Mountain Dog	Bernese Mountain Dog	CC	GG	GG	CC	GG
544	Australian Cattle Dog	Australian Cattle Dog	Australian Cattle Dog	Australian Cattle Dog	Labrador Retriever_Field	Labrador Retriever_Field	Labrador Retriever_Field	Labrador Retriever_Field	CC	GG	GG	CC	GG
545	Mixed Breed	American Staffordshire Terrier	Mixed Breed	Mixed Breed	American Staffordshire Terrier	American Staffordshire Terrier	American Staffordshire Terrier	American Staffordshire Terrier	CC	GG	GG	CC	GG
546	Mixed Breed	Mixed Breed	Mixed Breed	Bullmastiff	Collie	Collie	Mixed Breed	Mixed Breed	CC	GG	GG	CC	GG
547	Mixed Breed	Mixed Breed	Mixed Breed	Mixed Breed	Labrador Retriever_Show	Labrador Retriever_Show	Dachshund (Miniature Wirehaired)	Dachshund (Miniature Wirehaired)	CC	GG	GG	CC	GG
548	Mixed Breed	Mixed Breed	Mixed Breed	Mixed Breed	Boykin Spaniel	Boykin Spaniel	Boykin Spaniel	Boykin Spaniel	CC	GG	GG	CC	GG
549	Mixed Breed	Mixed Breed	Siberian Husky	Siberian Husky	Labrador Retriever_Field	Labrador Retriever_Field	Chow Chow	Chow Chow	CC	GG	GG	CC	GG
550	Mixed Breed	Mixed Breed	Bull Terrier	Mixed Breed	Old English Sheepdog	Old English Sheepdog	Bulldog (American)	Bulldog (American)	CC	GG	GG	CC	GG
551	Chinese Shar-Pei	Chinese Shar-Pei	Mixed Breed	Mixed Breed	Mixed Breed	Mixed Breed	Korean Jindo	Korean Jindo	CC	GG	GG	CC	GG
552	Cocker Spaniel	Cocker Spaniel	Cocker Spaniel	Cocker Spaniel	Yorkshire Terrier	Yorkshire Terrier	Cocker Spaniel	Cocker Spaniel	CC	GG	GG	CC	GG
553	Mixed Breed	Mixed Breed	Mixed Breed	Mixed Breed	Cocker Spaniel	Siberian Husky	Labrador Retriever	Dachshund (Longhaired)	CC	GG	GG	CC	GG
554	Basset Hound	Basset Hound	Mixed Breed	Mixed Breed	Chihuahua	Chihuahua	Chihuahua	Chihuahua	CC	GG	GG	CC	GG
555	Fox Terrier (Toy)	Fox Terrier (Toy)	Fox Terrier (Toy)	Fox Terrier (Toy)	Russell Terrier	Russell Terrier	Russell Terrier	Russell Terrier	CC	GG	GG	CC	GG
556	Mixed Breed	Mixed Breed	Schnauzer (Miniature)	Schnauzer (Miniature)	Maltese	Maltese	Maltese	Maltese	CC	GG	GG	CC	GG
557	English Cocker Spaniel	English Cocker Spaniel	Mixed Breed	Mixed Breed	American Staffordshire Terrier	American Staffordshire Terrier	Mixed Breed	Mixed Breed	CC	GG	GT	CC	GG
558	Mixed Breed	Mixed Breed	Chihuahua	Chihuahua	Mixed Breed	Mixed Breed	Australian Shepherd	Australian Shepherd	CC	GG	GG	CC	GG
559	Australian Cattle Dog	Australian Cattle Dog	American Foxhound	American Foxhound	Mixed Breed	Mixed Breed	Mixed Breed	Whippet	CC	GG	GG	CC	GG
560	Chinese Shar-Pei	Mixed Breed	Siberian Husky	Pomeranian	Mixed Breed	Siberian Husky	Saint Bernard	Mixed Breed	CC	GG	GG	CC	GG
561	Mixed Breed	Mixed Breed	Schipperke	Mixed Breed	Collie	Collie	Havanese	Havanese	CC	GG	GG	CC	GG
562	Chow Chow	Chow Chow	Mixed Breed	Rottweiler	Mixed Breed	Mixed Breed	Labrador Retriever	Labrador Retriever	CC	GG	GG	CC	GG
563	Australian Cattle Dog	Australian Cattle Dog	Mixed Breed	Boxer	Mixed Breed	Mixed Breed	Mixed Breed	Mixed Breed	CC	GG	GG	CC	GG
564	Mixed Breed	Mixed Breed	Siberian Husky	Siberian Husky	Catahoula Leopard Dog	Catahoula Leopard Dog	Catahoula Leopard Dog	Catahoula Leopard Dog	CC	GG	GG	CC	GG
565	Mixed Breed	Cardigan Welsh Corgi	Siberian Husky	Mixed Breed	Cocker Spaniel	Cocker Spaniel	Labrador Retriever_Field	Labrador Retriever_Field	CC	GG	GG	CC	GG
566	Boxer	Boxer	Mixed Breed	Mixed Breed	Mixed Breed	Mixed Breed	Labrador Retriever_Field	Labrador Retriever_Field	CC	GG	GG	CC	GG
567	Australian Shepherd	Mixed Breed	Mixed Breed	Mixed Breed	Mixed Breed	Mixed Breed	Mixed Breed	Chow Chow	CC	GG	GG	CC	GG
568	Mixed Breed	Mixed Breed	Mixed Breed	Mixed Breed	Neapolitan Mastiff	Newfoundland	Finnish Spitz	Finnish Spitz	CC	GG	GG	CC	GG
569	Bulldog (American)	Bulldog (American)	Mixed Breed	Mixed Breed	American Staffordshire Terrier	American Staffordshire Terrier	Mixed Breed	Mixed Breed	CC	GG	GG	CC	GG
570	Mixed Breed	Mixed Breed	Mixed Breed	Mixed Breed	Bloodhound	Bloodhound	German Shepherd Dog	German Shepherd Dog	CC	GG	GG	CC	GG
571	Icelandic Sheepdog	Icelandic Sheepdog	Vizsla	Vizsla	Chow Chow	Chow Chow	Australian Cattle Dog	Australian Cattle Dog	CC	GG	GG	CC	GG
572	Boxer	Mixed Breed	Japanese Shiba Inu	Japanese Shiba Inu	Mixed Breed	Mixed Breed	Chow Chow	Chow Chow	CC	GG	GG	CC	GG
573	Cocker Spaniel	Cocker Spaniel	Pekingese	Pekingese	Mixed Breed	Cocker Spaniel	Mixed Breed	Cocker Spaniel	CC	GG	GG	CC	GG
574	Labrador Retriever_Field	Labrador Retriever_Field	Labrador Retriever_Field	Labrador Retriever_Field	Bulldog (American)	Bulldog (American)	Bulldog (American)	Bulldog (American)	CC	GG	GG	CC	GG
575	Rottweiler	Rottweiler	Chinese Shar-Pei	Chinese Shar-Pei	American Eskimo Dog	American Eskimo Dog	Chow Chow	Chow Chow	CC	GG	GG	CC	GG
576	Chihuahua	Chihuahua	Chihuahua	Chihuahua	American Eskimo Dog	American Eskimo Dog	American Eskimo Dog	American Eskimo Dog	CC	GG	GG	CC	GG
577	Bulldog	Bulldog	Mixed Breed	Mixed Breed	Australian Shepherd	Australian Shepherd	Boxer	Boxer	CC	GG	GG	CC	GG
578	Mi-ki	Mi-ki	Mi-ki	Mi-ki	Silky Terrier	Silky Terrier	Silky Terrier	Silky Terrier	CC	GG	GG	CC	GG
579	Korean Jindo	Korean Jindo	Mixed Breed	Mixed Breed	Mixed Breed	Mixed Breed	Australian Shepherd	Australian Shepherd	CC	GG	GG	CC	GG
580	Poodle (Miniature)	Poodle (Miniature)	Poodle (Miniature)	Poodle (Miniature)	Maltese	Maltese	Maltese	Maltese	CC	GG	GG	CC	GG
581	Mixed Breed	Boxer	American Staffordshire Terrier	French Bulldog	Mixed Breed	Mixed Breed	Mixed Breed	American Staffordshire Terrier	CC	GG	GG	CC	GG
582	Russell Terrier	Russell Terrier	Mixed Breed	Mixed Breed	Pembroke Welsh Corgi	Pembroke Welsh Corgi	Silky Terrier	Silky Terrier	CC	GG	GG	CC	GG
583	Mixed Breed	Mixed Breed	Siberian Husky	Siberian Husky	American Staffordshire Terrier	American Staffordshire Terrier	Mixed Breed	Mixed Breed	CC	GG	GG	CC	GG
584	Staffordshire Bull Terrier	Mixed Breed	Mixed Breed	Mixed Breed	Bull Terrier (Miniature)	Mixed Breed	Cane Corso	Cane Corso	CC	GG	GG	CC	GG
585	Bulldog (American)	Bulldog (American)	Australian Cattle Dog	Australian Cattle Dog	American Staffordshire Terrier	American Staffordshire Terrier	American Staffordshire Terrier	American Staffordshire Terrier	CC	GG	GG	CC	GG
586	Bulldog (American)	Bulldog (American)	German Shepherd Dog	German Shepherd Dog	Labrador Retriever_Field	Labrador Retriever_Field	Labrador Retriever_Field	Labrador Retriever_Field	CC	GG	GG	CC	GG
587	Irish Setter	Irish Setter	German Shepherd Dog	German Shepherd Dog	Dachshund (Longhaired)	Dachshund (Longhaired)	Korean Jindo	Korean Jindo	CC	GG	GG	CC	GG
588	Boxer	Boxer	Saint Bernard	Saint Bernard	Mixed Breed	Mixed Breed	Beagle_Field	Beagle_Field	CC	GG	GG	CC	GG
589	Mastiff	Mastiff	Mastiff	Mastiff	Bullmastiff	Bullmastiff	Bullmastiff	Bullmastiff	CC	GG	GG	CC	GG
590	Mixed Breed	Labrador Retriever_Show	Fox Terrier (Wire)	Fox Terrier (Wire)	Poodle (Miniature)	Poodle (Miniature)	Poodle (Miniature)	Poodle (Miniature)	CC	GG	GG	CC	GG
591	Shih Tzu	Shih Tzu	Shih Tzu	Shih Tzu	Mixed Breed	Mixed Breed	Shih Tzu	Shih Tzu	CC	GG	GG	CC	GG
592	Mixed Breed	Great Pyrenees	Mixed Breed	Mixed Breed	Mixed Breed	Mixed Breed	Chow Chow	Mixed Breed	CC	GG	GG	CC	GG
593	Mixed Breed	Mixed Breed	Shih Tzu	Shih Tzu	German Spitz	German Spitz	German Spitz	German Spitz	CC	GG	GG	CC	GG
594	Beagle_Show	Beagle_Show	Irish Setter	Irish Setter	Treeing Walker Coonhound	Treeing Walker Coonhound	Akita	Akita	CC	GG	GG	CC	GG
595	Rottweiler	Rottweiler	Chow Chow	Chow Chow	Staffordshire Bull Terrier	Staffordshire Bull Terrier	Mixed Breed	Mixed Breed	CC	GG	GG	CC	GG
596	English Foxhound	English Foxhound	Boxer	Boxer	Mixed Breed	Mixed Breed	Mixed Breed	Mixed Breed	CC	GG	GG	CC	GG
597	Labrador Retriever_Show	Labrador Retriever_Show	Mixed Breed	Bull Terrier	Mixed Breed	Mixed Breed	Mixed Breed	Mixed Breed	CC	GG	GG	CC	GG
598	Mixed Breed	Schnauzer (Miniature)	Cocker Spaniel	Cocker Spaniel	Australian Cattle Dog	Australian Cattle Dog	Australian Cattle Dog	Australian Cattle Dog	CC	GG	GG	CC	GG
599	Staffordshire Bull Terrier	Staffordshire Bull Terrier	Mixed Breed	Mixed Breed	American Staffordshire Terrier	American Staffordshire Terrier	American Staffordshire Terrier	American Staffordshire Terrier	CC	GG	GG	CC	GG
600	Mixed Breed	Collie	Mixed Breed	Mixed Breed	Chihuahua	Chihuahua	Chihuahua	Chihuahua	CC	GG	GG	CC	GG
601	Beagle	Beagle	Boxer	Boxer	Rottweiler	Rottweiler	Rottweiler	Rottweiler	CC	GG	GG	CC	GG
602	Poodle (Miniature)	Boxer	Mixed Breed	Mixed Breed	Mixed Breed	Mixed Breed	Boxer	Mixed Breed	CC	GG	GG	CC	GG
603	Poodle (Miniature)	Poodle (Miniature)	Mixed Breed	Mixed Breed	Belgian Malinois	Belgian Malinois	Mixed Breed	Mixed Breed	CC	GG	GG	CC	GG
604	Mixed Breed	Mixed Breed	Mixed Breed	Mixed Breed	Samoyed	Samoyed	German Shepherd Dog	German Shepherd Dog	CC	GG	GG	CC	GG
605	Boxer	Boxer	Mixed Breed	Mixed Breed	Mixed Breed	Mixed Breed	Bulldog (American)	Bulldog (American)	CC	GG	GG	CC	GG
606	Poodle (Miniature)	Poodle (Miniature)	Poodle (Miniature)	Poodle (Miniature)	Chihuahua	Chihuahua	Chihuahua	Chihuahua	CC	GG	GG	CC	GG
607	Dalmatian	Dalmatian	Dalmatian	Dalmatian	Parson Russell Terrier	Parson Russell Terrier	Parson Russell Terrier	Parson Russell Terrier	CC	GG	GG	CC	GG
608	Chihuahua	Chihuahua	Mixed Breed	Mixed Breed	Chihuahua	Chihuahua	Chihuahua	Chihuahua	CC	GG	GG	CC	GG
609	Mixed Breed	Labrador Retriever_Field	Dachshund (Miniature Wirehaired)	Soft Coated Wheaten Terrier	Labrador Retriever_Field	Mixed Breed	Dachshund (Miniature Wirehaired)	Chow Chow	CC	GG	GG	CC	GG
610	Mixed Breed	Mixed Breed	Weimaraner_Show	Weimaraner_Show	Poodle (Miniature)	Poodle (Miniature)	Poodle (Miniature)	Poodle (Miniature)	CC	GG	GG	CC	GG
611	Bulldog	Bulldog	Australian Kelpie	Australian Kelpie	Boxer	Boxer	Australian Shepherd	Australian Shepherd	CC	GG	GG	CC	GG
612	English Setter	Boston Terrier	Boxer	Boxer	Mixed Breed	Mixed Breed	Korean Jindo	Korean Jindo	CC	GG	GG	CC	GG
613	Mixed Breed	Mixed Breed	American Staffordshire Terrier	American Staffordshire Terrier	Mixed Breed	Mixed Breed	Bull Terrier (Miniature)	Bull Terrier (Miniature)	CC	GG	GG	CC	GG
614	Labrador Retriever	Labrador Retriever	Chow Chow	Chow Chow	Mixed Breed	Mixed Breed	Alaskan Klee Kai	Alaskan Klee Kai	CC	GG	GG	CC	GG
615	Bullmastiff	Mixed Breed	Mixed Breed	Mixed Breed	Mixed Breed	Mixed Breed	Dachshund (Miniature Shorthaired)	Mixed Breed	CC	GG	GG	CC	GG
616	Golden Retriever	Golden Retriever	Korean Jindo	Korean Jindo	Mixed Breed	Mixed Breed	American Eskimo Dog	American Eskimo Dog	CC	GG	GG	CC	GG
617	Mixed Breed	Mixed Breed	English Cocker Spaniel_Field	English Cocker Spaniel_Field	Rat Terrier	Rat Terrier	Rat Terrier	Rat Terrier	CC	GG	GG	CC	GG
618	Golden Retriever	Golden Retriever	Mixed Breed	Mixed Breed	Labrador Retriever_Field	Labrador Retriever_Field	Labrador Retriever_Field	Labrador Retriever_Field	CC	GG	GG	CC	GG
619	Border Collie	Border Collie	Korean Jindo	Korean Jindo	Australian Shepherd	Australian Shepherd	Australian Shepherd	Australian Shepherd	CC	GG	GG	CC	GG
620	Mixed Breed	Schipperke	Labrador Retriever_Field	Mixed Breed	Weimaraner	Mixed Breed	Labrador Retriever_Field	Mixed Breed	CC	GG	GG	CC	GG
621	Boxer	Boxer	Border Collie	Border Collie	Norwegian Buhund	Norwegian Buhund	Boxer	Boxer	CC	GG	GG	CC	GG
622	Mixed Breed	Mixed Breed	Mixed Breed	Mixed Breed	Bulldog (American)	Bulldog (American)	Bulldog (American)	Bulldog (American)	CC	GG	GT	CC	GG
623	Japanese Spitz	Japanese Spitz	Mixed Breed	Mixed Breed	Pekingese	Pekingese	Shih Tzu	Shih Tzu	CC	GG	GG	CC	GG
624	Mixed Breed	Mixed Breed	Mixed Breed	Mixed Breed	Mixed Breed	Chow Chow	Brittany	Mixed Breed	CC	GG	GG	CC	GG
625	Mixed Breed	Mixed Breed	Mixed Breed	Mixed Breed	Poodle (Miniature)	Cocker Spaniel	Mixed Breed	Mixed Breed	CC	GG	GG	CC	GG
626	Schnauzer (Miniature)	Schnauzer (Miniature)	Pomeranian	Pomeranian	Rottweiler	Rottweiler	Rottweiler	Rottweiler	CC	GG	GG	CC	GG
627	Cavalier King Charles Spaniel	Pug	Cavalier King Charles Spaniel	Mixed Breed	Pug	Pug	Pug	Pug	CC	GG	GG	CC	GG
628	Poodle (Miniature)	Poodle (Miniature)	Schipperke	Schipperke	Mixed Breed	Mixed Breed	Chihuahua	Chihuahua	CC	GG	GG	CC	GG
629	Bull Terrier	Mixed Breed	Bulldog	American Staffordshire Terrier	Mixed Breed	Staffordshire Bull Terrier	Mixed Breed	Mixed Breed	CC	GG	GG	CC	GG
630	Mixed Breed	Mixed Breed	Labrador Retriever_Show	Labrador Retriever_Show	Mixed Breed	Mixed Breed	American Staffordshire Terrier	American Staffordshire Terrier	CC	GG	GG	CC	GG
631	Australian Shepherd	Australian Shepherd	Mixed Breed	Mixed Breed	Mixed Breed	Mixed Breed	American Staffordshire Terrier	American Staffordshire Terrier	CC	GG	GG	CC	GG
632	Siberian Husky	Siberian Husky	Mixed Breed	Mixed Breed	Bulldog (American)	Bulldog (American)	Bulldog (American)	Bulldog (American)	CC	GG	GG	CC	GG
633	American Staffordshire Terrier	American Staffordshire Terrier	Mixed Breed	Mixed Breed	Mixed Breed	Mixed Breed	Bullmastiff	Mixed Breed	CC	GG	GG	CC	GG
634	Yorkshire Terrier	Yorkshire Terrier	Yorkshire Terrier	Yorkshire Terrier	Pomeranian	Pomeranian	Pomeranian	Pomeranian	CC	GG	GG	CC	GG
635	Mixed Breed	Rottweiler	Mixed Breed	Japanese Chin	Mixed Breed	Pug	Mixed Breed	Basset Hound	CC	GG	GG	CC	GG
636	Mixed Breed	Mixed Breed	Shih Tzu	Shih Tzu	Welsh Terrier	Welsh Terrier	Japanese Shiba Inu	Japanese Shiba Inu	CC	GG	GG	CC	GG
637	Weimaraner	Mixed Breed	Mixed Breed	Mixed Breed	Boxer	Boxer	Weimaraner_Show	Weimaraner_Show	CC	GG	GG	CC	GG
638	Mixed Breed	Greyhound	Mixed Breed	Boston Terrier	Mixed Breed	Mixed Breed	Rottweiler	Rottweiler	CC	GG	GT	CC	GG
639	Mixed Breed	Mixed Breed	Labrador Retriever_Show	Labrador Retriever_Show	Golden Retriever	Golden Retriever	Golden Retriever	Golden Retriever	CC	GG	GG	CC	GG
640	Siberian Husky	Mixed Breed	Akita	Akita	Mixed Breed	Mixed Breed	Lhasa Apso	Lhasa Apso	CC	GG	GG	CC	GG
641	Vizsla	Vizsla	Mixed Breed	Mixed Breed	Bull Terrier (Miniature)	Bull Terrier (Miniature)	Lhasa Apso	Lhasa Apso	NN	GG	GG	CC	GG
642	Korean Jindo	Korean Jindo	Mixed Breed	Mixed Breed	Saint Bernard	Saint Bernard	Mixed Breed	Mixed Breed	CC	GG	GT	CC	GG
643	Border Collie	Border Collie	Yorkshire Terrier	Yorkshire Terrier	Boxer	Boxer	Mixed Breed	Mixed Breed	CC	GG	GG	CC	GG
644	Mixed Breed	Rottweiler	Mixed Breed	Mixed Breed	German Shepherd Dog	German Shepherd Dog	Yorkshire Terrier	Yorkshire Terrier	CC	GG	GG	CC	GG
645	French Bulldog	Mixed Breed	Mixed Breed	Mixed Breed	Old English Sheepdog	Old English Sheepdog	Shih Tzu	Shih Tzu	CC	GG	GG	CC	GG
646	Mixed Breed	Mixed Breed	Labrador Retriever_Field	Labrador Retriever_Field	Shih Tzu	Shih Tzu	Beagle_Show	Beagle_Show	CC	GG	GG	CC	GG
647	English Springer Spaniel	English Springer Spaniel	Akita	Akita	Presa Canario	Presa Canario	Presa Canario	Presa Canario	CC	GG	GG	CC	GG
648	American Eskimo Dog	American Eskimo Dog	Saint Bernard	Saint Bernard	Labrador Retriever_Field	Labrador Retriever_Field	Labrador Retriever_Field	Labrador Retriever_Field	CC	GG	GG	CC	GG
649	Mixed Breed	Mixed Breed	Airedale Terrier	Airedale Terrier	Bouvier Des Flanders	Bouvier Des Flanders	Airedale Terrier	Airedale Terrier	CC	GG	GG	CC	GG
650	Japanese Shiba Inu	Japanese Shiba Inu	Vizsla	Vizsla	Weimaraner_Show	Weimaraner_Show	Mixed Breed	Mixed Breed	CC	GG	GG	CC	GG
651	Mixed Breed	Mixed Breed	Akita	Akita	Japanese Shiba Inu	Japanese Shiba Inu	Alaskan Malamute	Alaskan Malamute	CC	GG	GG	CC	GG
652	Mixed Breed	Mixed Breed	Mixed Breed	Mixed Breed	American Staffordshire Terrier	American Staffordshire Terrier	American Staffordshire Terrier	American Staffordshire Terrier	CC	GG	GG	CC	GG
653	Samoyed	Mixed Breed	American Staffordshire Terrier	Mixed Breed	Canaan Dog	Mixed Breed	Mixed Breed	German Shepherd Dog	CC	GG	GG	CC	GG
654	Australian Shepherd	Australian Shepherd	Golden Retriever	Golden Retriever	Bearded Collie	Bearded Collie	Australian Shepherd	Australian Shepherd	CC	GG	GG	CC	GG
655	Pembroke Welsh Corgi	Pembroke Welsh Corgi	Mixed Breed	Mixed Breed	Mixed Breed	Mixed Breed	Chow Chow	Mixed Breed	CC	GG	GG	CC	GG
656	Golden Retriever	Golden Retriever	Mixed Breed	Mixed Breed	Australian Shepherd	Australian Shepherd	Australian Shepherd	Australian Shepherd	CC	GG	GG	CC	GG
657	Shetland Sheepdog	German Shepherd Dog	Mixed Breed	Mixed Breed	Mixed Breed	Mixed Breed	American Foxhound	American Foxhound	CC	GG	GG	CC	GG
658	American Staffordshire Terrier	American Staffordshire Terrier	Cardigan Welsh Corgi	Cardigan Welsh Corgi	Mixed Breed	Mixed Breed	Collie	Mixed Breed	CC	GG	GG	CC	GG
659	Rottweiler	Rottweiler	Chow Chow	Chow Chow	Mixed Breed	Mixed Breed	Mixed Breed	Mixed Breed	CC	GG	GG	CC	GG
660	Labrador Retriever_Field	Labrador Retriever_Field	Great Pyrenees	Great Pyrenees	Border Collie	Border Collie	Border Collie	Border Collie	CC	GG	GG	CC	GG
661	Mixed Breed	Mixed Breed	Mixed Breed	Mixed Breed	German Shepherd Dog	German Shepherd Dog	Australian Shepherd	Australian Shepherd	CC	GG	GG	CC	GG
662	Mixed Breed	Mixed Breed	Poodle (Toy)	Poodle (Toy)	German Shepherd Dog	German Shepherd Dog	Dachshund (Wirehaired)	Dachshund (Wirehaired)	CC	GG	GG	CC	GG
663	German Shepherd Dog	German Shepherd Dog	Mixed Breed	Mixed Breed	Staffordshire Bull Terrier	Staffordshire Bull Terrier	Munsterlander (Large)	Munsterlander (Large)	CC	GG	GG	CC	GG
664	Miniature Pinscher	Miniature Pinscher	Cocker Spaniel	Cocker Spaniel	Japanese Shiba Inu	Japanese Shiba Inu	Japanese Shiba Inu	Japanese Shiba Inu	CC	GG	GG	CC	GG
665	Boxer	Boxer	Chinook	Chinook	Bulldog (American)	Bulldog (American)	Bulldog (American)	Bulldog (American)	CC	GG	GG	CC	GG
666	Portuguese Water Dog	Scottish Deerhound	Mixed Breed	Mixed Breed	Irish Terrier	Mixed Breed	Mixed Breed	Mixed Breed	CC	GG	GG	CC	GG
667	Mixed Breed	Mixed Breed	Mixed Breed	Australian Cattle Dog	Cocker Spaniel	Mixed Breed	Mixed Breed	Mixed Breed	CC	GG	GG	CC	GG
668	Pyrenean Shepherd	Pyrenean Shepherd	Mixed Breed	Mixed Breed	Mixed Breed	Mixed Breed	Border Collie	Border Collie	CC	GG	GG	CC	GG
669	Australian Cattle Dog	Australian Cattle Dog	Mixed Breed	Mixed Breed	Bulldog	Bulldog	Alaskan Malamute	Alaskan Malamute	CC	GG	GG	CC	GG
670	Mixed Breed	English Setter	Mixed Breed	Mixed Breed	German Shepherd Dog	German Shepherd Dog	Saint Bernard	Saint Bernard	CC	GG	GG	CC	GG
671	Mixed Breed	Chow Chow	Mixed Breed	Mixed Breed	Mixed Breed	German Shepherd Dog	Golden Retriever	Golden Retriever	CC	GG	GG	CC	GG
672	Chihuahua	Chihuahua	Mixed Breed	Pekingese	Pekingese	Mixed Breed	Chihuahua	Chihuahua	CC	GG	GG	CC	GG
673	Poodle (Toy)	Poodle (Toy)	Pomeranian	Pomeranian	Mixed Breed	Mixed Breed	Mixed Breed	Mixed Breed	CC	GG	GG	CC	GG
674	Basenji	Mixed Breed	Mixed Breed	Mixed Breed	Mixed Breed	Mixed Breed	Saint Bernard	Saint Bernard	CC	GG	GG	CC	GG
675	Mixed Breed	Mixed Breed	Mixed Breed	Boxer	Mixed Breed	Boxer	Harrier	Mixed Breed	CC	GG	GG	CC	GG
676	Mixed Breed	Pekingese	Bloodhound	Mixed Breed	Chinese Shar-Pei	Chinese Shar-Pei	Chinese Shar-Pei	Chinese Shar-Pei	CC	GG	GG	CC	GG
677	Mixed Breed	Pointer	Golden Retriever	Golden Retriever	Pointer	Mixed Breed	Golden Retriever	Golden Retriever	NN	GG	GT	CC	GG
678	Siberian Husky	Siberian Husky	Pug	Pug	Mixed Breed	Mixed Breed	Mixed Breed	Mixed Breed	CC	GG	GG	CC	GG
679	German Shepherd Dog	German Shepherd Dog	Bullmastiff	Bullmastiff	Rottweiler	Rottweiler	Rottweiler	Rottweiler	CC	GG	GG	CC	GG
680	Rottweiler	Rottweiler	Mixed Breed	Mixed Breed	American Staffordshire Terrier	American Staffordshire Terrier	American Staffordshire Terrier	American Staffordshire Terrier	CC	GG	GG	CC	GG
681	Mixed Breed	English Springer Spaniel	Mixed Breed	Mixed Breed	Mixed Breed	Mixed Breed	Golden Retriever	Golden Retriever	CC	GG	GG	CC	GG
682	Labrador Retriever	Labrador Retriever	Keeshond	Keeshond	Chihuahua	Chihuahua	Chihuahua	Chihuahua	CC	GG	GG	CC	GG
683	German Shepherd Dog	German Shepherd Dog	German Shepherd Dog	German Shepherd Dog	Bulldog (American)	Bulldog (American)	Bulldog (American)	Bulldog (American)	CC	GG	GG	CC	GG
684	Rottweiler	Rottweiler	Whippet	Whippet	Border Collie	Border Collie	Border Collie	Border Collie	CC	GG	GG	CC	GG
685	Alaskan Malamute	Alaskan Malamute	Mixed Breed	Mixed Breed	Mixed Breed	Mixed Breed	Chow Chow	Mixed Breed	CC	GG	GG	CC	GG
686	Chinese Shar-Pei	Chinese Shar-Pei	Mixed Breed	Mixed Breed	Russell Terrier	Russell Terrier	Russell Terrier	Russell Terrier	CC	GG	GT	CC	GG
687	German Shorthaired Pointer	German Shorthaired Pointer	Kuvasz	Kuvasz	German Shepherd Dog	German Shepherd Dog	Schnauzer (Miniature)	Schnauzer (Miniature)	CC	GG	GG	CC	GG
688	Keeshond	Mixed Breed	Mixed Breed	Japanese Shiba Inu	Chow Chow	Chow Chow	Chow Chow	Chow Chow	CC	GG	GG	CC	GG
689	Mixed Breed	Mixed Breed	Newfoundland	Newfoundland	Parson Russell Terrier	Parson Russell Terrier	Parson Russell Terrier	Parson Russell Terrier	CC	GG	GG	CC	GG
690	Bichon Frise	Mixed Breed	Norwich Terrier	Norwich Terrier	Bichon Frise	Bichon Frise	Bichon Frise	Bichon Frise	CC	GG	GG	CC	GG
691	Chihuahua	Chihuahua	Chihuahua	Chihuahua	Fox Terrier (Toy)	Fox Terrier (Toy)	Fox Terrier (Toy)	Fox Terrier (Toy)	CC	GG	GG	CC	GG
692	Rottweiler	Mixed Breed	Rottweiler	Rottweiler	Mixed Breed	Rottweiler	Labrador Retriever_Show	Labrador Retriever_Show	CC	GG	GG	CC	GG
693	American Staffordshire Terrier	American Staffordshire Terrier	Fox Terrier (Wire)	Fox Terrier (Wire)	Mixed Breed	Mixed Breed	Bulldog (American)	Bulldog (American)	CC	GG	GG	CC	GG
694	Saint Bernard	Saint Bernard	American Eskimo Dog	American Eskimo Dog	Mixed Breed	Mixed Breed	Mixed Breed	Mixed Breed	CC	GG	GG	CC	GG
695	American Staffordshire Terrier	American Staffordshire Terrier	Mixed Breed	Mixed Breed	American Staffordshire Terrier	American Staffordshire Terrier	Mixed Breed	Mixed Breed	CC	GG	GG	CC	GG
696	Rhodesian Ridgeback	Rhodesian Ridgeback	Mixed Breed	Mixed Breed	Australian Cattle Dog	Australian Cattle Dog	Mixed Breed	Mixed Breed	CC	GG	GG	CC	GG
697	Mixed Breed	Mixed Breed	Rottweiler	Mixed Breed	Boxer	Boxer	American English Coonhound	American English Coonhound	CC	GG	GG	CC	GG
698	Chihuahua	Chihuahua	Chihuahua	Chihuahua	Mixed Breed	Manchester Terrier	Mixed Breed	Beagle	CC	GG	GG	CC	GG
699	Russell Terrier	Russell Terrier	Russell Terrier	Russell Terrier	Labrador Retriever_Field	Labrador Retriever_Field	Labrador Retriever_Field	Labrador Retriever_Field	CC	GG	GG	CC	GG
700	Mixed Breed	Labrador Retriever_Field	Mixed Breed	Boxer	Mixed Breed	Labrador Retriever	Boxer	Mixed Breed	CC	GG	GG	CC	GG
701	Boston Terrier	Boston Terrier	Mixed Breed	Mixed Breed	Mixed Breed	Mixed Breed	Labrador Retriever	Labrador Retriever	CC	GG	GT	CC	GG
702	Great Pyrenees	Great Pyrenees	Labrador Retriever_Show	Labrador Retriever_Show	Lakeland Terrier	Lakeland Terrier	Saint Bernard	Saint Bernard	CC	GG	GG	CC	GG
703	Akita	Akita	Mixed Breed	Mixed Breed	American Staffordshire Terrier	American Staffordshire Terrier	American Staffordshire Terrier	American Staffordshire Terrier	CC	GG	GG	CC	GG
704	American Staffordshire Terrier	American Staffordshire Terrier	American Staffordshire Terrier	American Staffordshire Terrier	Mixed Breed	German Shepherd Dog	Irish Wolfhound	Mixed Breed	CC	GG	GG	CC	GG
705	Basset Hound	Basset Hound	Pembroke Welsh Corgi	Pembroke Welsh Corgi	American Staffordshire Terrier	American Staffordshire Terrier	American Staffordshire Terrier	American Staffordshire Terrier	CC	GG	GG	CC	GG
706	Australian Cattle Dog	Australian Cattle Dog	Cavalier King Charles Spaniel	Cavalier King Charles Spaniel	Mixed Breed	Mixed Breed	Dobermann Pinscher	Dobermann Pinscher	CC	GG	GG	CC	GG
707	Newfoundland	Newfoundland	Mixed Breed	Mixed Breed	Harrier	Harrier	Great Dane	Great Dane	CC	GG	GG	CC	GG
708	Bulldog (American)	Bulldog (American)	Poodle	Poodle	Shih Tzu	Shih Tzu	Shih Tzu	Shih Tzu	CC	GG	GG	CC	GG
709	Mixed Breed	Mixed Breed	English Springer Spaniel	English Springer Spaniel	Whippet	Whippet	Whippet	Whippet	CC	GG	GG	CC	GG
710	Chow Chow	Mixed Breed	Siberian Husky	Mixed Breed	Mixed Breed	Mixed Breed	German Shepherd Dog	German Shepherd Dog	CC	GG	GG	CC	GG
711	Rottweiler	Rottweiler	Bullmastiff	Bullmastiff	Bullmastiff	Bullmastiff	Mastiff	Mastiff	CC	GG	GT	CC	GG
712	Mixed Breed	Mixed Breed	Basset Hound	Basset Hound	Collie	Collie	Mixed Breed	Mixed Breed	CC	GG	GG	CC	GG
713	Mixed Breed	Mixed Breed	Cairn Terrier	Cairn Terrier	Shih Tzu	Shih Tzu	Border Collie	Border Collie	CC	GG	GG	CC	GG
714	Golden Retriever	Golden Retriever	Golden Retriever	Golden Retriever	Boxer	Boxer	Boxer	Boxer	CC	GG	GG	CC	GG
715	German Shepherd Dog	German Shepherd Dog	German Shepherd Dog	German Shepherd Dog	Poodle	Poodle	Poodle	Poodle	CC	GG	GG	CC	GG
716	Mixed Breed	Mixed Breed	Mixed Breed	Australian Cattle Dog	Fox Terrier (Toy)	Fox Terrier (Toy)	Boxer	Boxer	CC	GG	GG	CC	GG
717	Mixed Breed	Mixed Breed	Mixed Breed	Mixed Breed	Greyhound	Greyhound	Japanese Chin	Japanese Chin	CC	GG	GG	CC	GG
718	Mixed Breed	Mixed Breed	Mixed Breed	Mixed Breed	Cocker Spaniel	Cocker Spaniel	Cocker Spaniel	Cocker Spaniel	CC	GG	GG	CC	GG
719	Australian Shepherd	Australian Shepherd	Australian Shepherd	Australian Shepherd	Mixed Breed	Mixed Breed	Samoyed	Samoyed	CC	GG	GG	CC	GG
720	English Cocker Spaniel	English Cocker Spaniel	Labrador Retriever_Field	Labrador Retriever_Field	Siberian Husky	Siberian Husky	German Shorthaired Pointer	German Shorthaired Pointer	CC	GG	GG	CC	GG
721	Dobermann Pinscher	Dalmatian	Mixed Breed	Mixed Breed	Boxer	Boxer	Boxer	Boxer	CC	GG	GG	CC	GG
722	Mixed Breed	Boxer	Golden Retriever	Golden Retriever	Boxer	English Springer Spaniel	Boxer	Boxer	CC	GG	GG	CC	GG
723	Mixed Breed	Mixed Breed	German Shorthaired Pointer	German Shorthaired Pointer	Bouvier Des Flanders	Bouvier Des Flanders	Staffordshire Bull Terrier	Staffordshire Bull Terrier	CC	GG	GG	CC	GG
724	Mixed Breed	Mixed Breed	Bulldog	Bulldog	Labrador Retriever_Field	Labrador Retriever_Field	Labrador Retriever_Field	Labrador Retriever_Field	CC	GG	GT	CC	GG
725	Mixed Breed	Mixed Breed	Rottweiler	Mixed Breed	Mixed Breed	Rottweiler	Rottweiler	Rottweiler	CC	GG	GG	CC	GG
726	Mixed Breed	Shetland Sheepdog	Mixed Breed	Mixed Breed	Mixed Breed	Mixed Breed	Lhasa Apso	Mixed Breed	CC	GG	GG	CC	GG
727	Chinese Crested	Chinese Crested	Mixed Breed	Mixed Breed	Mixed Breed	Mixed Breed	Whippet	Mixed Breed	CC	GG	GG	CC	GG
728	Mixed Breed	Neapolitan Mastiff	Mixed Breed	Rottweiler	Mixed Breed	American Staffordshire Terrier	Neapolitan Mastiff	Rottweiler	CC	GG	GG	CC	GG
729	Portuguese Water Dog	Portuguese Water Dog	Labrador Retriever_Field	Labrador Retriever_Field	Mixed Breed	Mixed Breed	Labrador Retriever_Show	Labrador Retriever_Show	CC	GG	GG	CC	GG
730	Siberian Husky	Siberian Husky	Alaskan Malamute	Alaskan Malamute	Great Pyrenees	Great Pyrenees	Great Pyrenees	Great Pyrenees	CC	GG	GG	CC	GG
731	Mixed Breed	West Highland White Terrier	Mixed Breed	Bulldog	Briard	Mixed Breed	Mixed Breed	Staffordshire Bull Terrier	CC	GG	GG	CC	GG
732	Fox Terrier (Toy)	Mixed Breed	Labrador Retriever_Show	Mixed Breed	Mixed Breed	Chihuahua	Mixed Breed	Mixed Breed	CC	GG	GG	CC	GG
733	Mixed Breed	Mixed Breed	Dachshund (Shorthaired)	Dachshund (Shorthaired)	Poodle (Miniature)	Poodle (Miniature)	Mixed Breed	Mixed Breed	CC	GG	GG	CC	GG
734	Biewer Terrier	Biewer Terrier	Biewer Terrier	Biewer Terrier	Yorkshire Terrier	Yorkshire Terrier	Yorkshire Terrier	Yorkshire Terrier	CC	GG	GG	CC	GG
735	Irish Terrier	Irish Terrier	Irish Terrier	Irish Terrier	German Wirehaired Pointer	German Wirehaired Pointer	German Wirehaired Pointer	German Wirehaired Pointer	CC	GG	GG	CC	GG
736	Curly Coated Retriever	Curly Coated Retriever	Pomeranian	Pomeranian	Akita	Akita	Chihuahua	Chihuahua	CC	GG	GG	CC	GG
737	Mixed Breed	Boxer	Mixed Breed	Mixed Breed	Mixed Breed	American Staffordshire Terrier	Mixed Breed	Mixed Breed	CC	GG	GG	CC	GG
738	Labrador Retriever	Labrador Retriever	Mixed Breed	Mixed Breed	Mixed Breed	Mixed Breed	German Shepherd Dog	Mixed Breed	CC	GG	GG	CC	GG
739	Bulldog (American)	Bulldog (American)	Basset Hound	Basset Hound	Mixed Breed	Mixed Breed	Norwegian Buhund	Norwegian Buhund	CC	GG	GG	CC	GG
740	Mixed Breed	Mixed Breed	Mixed Breed	Mixed Breed	Mixed Breed	German Shepherd Dog	Australian Cattle Dog	Australian Cattle Dog	CC	GG	GG	CC	GG
741	Brussels Griffon	Brussels Griffon	Brussels Griffon	Brussels Griffon	Boston Terrier	Boston Terrier	Boston Terrier	Boston Terrier	CC	GG	GG	CC	GG
742	Russell Terrier	Russell Terrier	Russell Terrier	Russell Terrier	Rat Terrier	Rat Terrier	Rat Terrier	Rat Terrier	CC	GG	GG	CC	GG
743	Staffordshire Bull Terrier	Staffordshire Bull Terrier	Mixed Breed	Mixed Breed	Mixed Breed	Mixed Breed	American Staffordshire Terrier	American Staffordshire Terrier	CC	GG	GG	CC	GG
744	Mixed Breed	Mixed Breed	Golden Retriever	Golden Retriever	Labrador Retriever	Labrador Retriever	Vizsla	Vizsla	CC	GG	GG	CC	GG
745	Rottweiler	Rottweiler	German Shepherd Dog	German Shepherd Dog	Beagle_Field	Beagle_Field	Beagle_Field	Beagle_Field	CC	GG	GG	CC	GG
746	Mixed Breed	Mixed Breed	Boxer	Mixed Breed	Mixed Breed	Boxer	Mixed Breed	American Staffordshire Terrier	CC	GG	GG	CC	GG
747	Cocker Spaniel	Cocker Spaniel	Cocker Spaniel	Cocker Spaniel	Mixed Breed	Mixed Breed	Australian Shepherd	Australian Shepherd	CC	GG	GG	CC	GG
748	Poodle (Miniature)	Mixed Breed	Chinese Crested	Chinese Crested	Chihuahua	Chihuahua	Chihuahua	Chihuahua	CC	GG	GG	CC	GG
749	Beagle	Beagle	Gordon Setter	Gordon Setter	Chihuahua	Chihuahua	Chihuahua	Chihuahua	CC	GG	GG	CC	GG
750	Mixed Breed	Mixed Breed	Dobermann Pinscher	Mixed Breed	Labrador Retriever_Field	Labrador Retriever_Field	Labrador Retriever_Field	Labrador Retriever_Field	CC	GG	GG	CC	GG
751	German Shepherd Dog	Mixed Breed	Mixed Breed	Mixed Breed	Cocker Spaniel	Mixed Breed	Mixed Breed	Mixed Breed	CC	AG	GG	CC	GG
752	Mixed Breed	Mixed Breed	German Shepherd Dog	Mixed Breed	Mixed Breed	Mixed Breed	Cocker Spaniel	Cocker Spaniel	CC	GG	GG	CC	GG
753	Yorkshire Terrier	Yorkshire Terrier	American Staffordshire Terrier	American Staffordshire Terrier	Bulldog (American)	Bulldog (American)	Bulldog (American)	Bulldog (American)	CC	GG	GG	CC	GG
754	German Shorthaired Pointer	German Shorthaired Pointer	Mixed Breed	Mixed Breed	Mixed Breed	Mixed Breed	Shetland Sheepdog	Mixed Breed	CC	GG	GG	CC	GG
755	Cairn Terrier	Cairn Terrier	Dalmatian	Dalmatian	Mixed Breed	Mixed Breed	American Staffordshire Terrier	American Staffordshire Terrier	CC	GG	GG	CC	GG
756	Mixed Breed	Bull Terrier (Miniature)	Mixed Breed	Mixed Breed	Mixed Breed	Mixed Breed	Vizsla	Vizsla	CC	GG	GG	CC	GG
757	Shetland Sheepdog	Mixed Breed	Golden Retriever	Golden Retriever	Irish Setter	Irish Setter	Irish Setter	Irish Setter	CC	GG	GG	CC	GG
758	Mixed Breed	Mixed Breed	Shetland Sheepdog	Mixed Breed	Border Collie	Mixed Breed	Mixed Breed	Mixed Breed	CC	GG	GG	CC	GG
759	Mixed Breed	Italian Greyhound	Mixed Breed	Mixed Breed	Mixed Breed	Great Dane	German Shepherd Dog	Mixed Breed	CC	GG	GG	CC	GG
760	German Shepherd Dog	German Shepherd Dog	Chow Chow	Chow Chow	Rat Terrier	Rat Terrier	Rat Terrier	Rat Terrier	CC	GG	GG	CC	GG
761	Poodle (Toy)	Poodle (Toy)	Fox Terrier (Toy)	Fox Terrier (Toy)	Fox Terrier (Toy)	Fox Terrier (Toy)	Poodle (Toy)	Poodle (Toy)	CC	GG	GG	CC	GG
762	Mixed Breed	Mixed Breed	Rottweiler	Rottweiler	Rottweiler	Rottweiler	Mixed Breed	Mixed Breed	CC	GG	GG	CC	GG
763	Mixed Breed	Mixed Breed	Mixed Breed	Manchester Terrier	Australian Shepherd	Australian Shepherd	Australian Shepherd	Australian Shepherd	CC	GG	GG	CC	GG
764	Mixed Breed	Pomeranian	English Setter	Mixed Breed	Labrador Retriever_Field	Pomeranian	Japanese Chin	Japanese Chin	CC	GG	GG	CC	GG
765	Italian Greyhound	Italian Greyhound	Old English Sheepdog	Old English Sheepdog	Poodle (Miniature)	Poodle (Miniature)	Poodle (Miniature)	Poodle (Miniature)	CC	GG	GG	CC	GG
766	Mixed Breed	Mixed Breed	Chow Chow	Chow Chow	Siberian Husky	Siberian Husky	Siberian Husky	Siberian Husky	CC	GG	GG	CC	GG
767	Boxer	Great Pyrenees	Great Pyrenees	Boxer	Labrador Retriever_Show	Labrador Retriever_Show	Labrador Retriever_Show	Labrador Retriever_Show	CC	GG	GG	CC	GG
768	Australian Shepherd	Australian Shepherd	Australian Shepherd	Australian Shepherd	Labrador Retriever_Field	Labrador Retriever_Field	Labrador Retriever_Field	Labrador Retriever_Field	CC	GG	GG	CC	GG
769	Mixed Breed	Mixed Breed	Bull Terrier	American Staffordshire Terrier	Mixed Breed	American Staffordshire Terrier	Boxer	Boxer	CC	GG	GT	CC	GG
770	Mixed Breed	Mixed Breed	Samoyed	Mixed Breed	Golden Retriever	Golden Retriever	Mixed Breed	Mixed Breed	NN	GG	GG	CC	GG
771	Dachshund (Shorthaired)	Dachshund (Shorthaired)	Redbone Coonhound	Redbone Coonhound	American English Coonhound	American English Coonhound	American English Coonhound	American English Coonhound	CC	GG	GG	CC	GG
772	German Shepherd Dog	German Shepherd Dog	Mixed Breed	Mixed Breed	Bulldog (American)	Bulldog (American)	Bulldog (American)	Bulldog (American)	CC	GG	GG	CC	GG
773	Maltese	Maltese	Boykin Spaniel	Boykin Spaniel	Australian Shepherd	Australian Shepherd	Australian Shepherd	Australian Shepherd	CC	GG	GG	CC	GG
774	English Springer Spaniel	English Springer Spaniel	Chinook	Chinook	Treeing Walker Coonhound	Treeing Walker Coonhound	Treeing Walker Coonhound	Treeing Walker Coonhound	CC	GG	GG	CC	GG
775	Mixed Breed	Boxer	American Foxhound	American Foxhound	Saint Bernard	Saint Bernard	Saint Bernard	Saint Bernard	CC	GG	GG	CC	GG
776	Mixed Breed	Mixed Breed	Pembroke Welsh Corgi	Pembroke Welsh Corgi	Mixed Breed	Mixed Breed	Saint Bernard	Saint Bernard	CC	GG	GG	CC	GG
777	Mixed Breed	Mixed Breed	Bulldog	West Highland White Terrier	Golden Retriever	Golden Retriever	Staffordshire Bull Terrier	Staffordshire Bull Terrier	CC	GG	GG	CC	GG
778	Mixed Breed	Mixed Breed	Pekingese	Mixed Breed	Chihuahua	Mixed Breed	Mixed Breed	Cocker Spaniel	CC	GG	GG	CC	GG
779	Mixed Breed	Chow Chow	Mixed Breed	Boxer	Mixed Breed	Samoyed	Akita	Boxer	CC	GG	GG	CC	GG
780	Belgian Tervuren	Belgian Tervuren	Belgian Tervuren	Belgian Tervuren	American Foxhound	American Foxhound	American Foxhound	American Foxhound	CC	GG	GG	CC	GG
781	American Staffordshire Terrier	Bulldog	Mixed Breed	Mixed Breed	Mixed Breed	American Staffordshire Terrier	Mixed Breed	Mixed Breed	CC	GG	GG	CC	GG
782	Poodle	Poodle	Golden Retriever	Golden Retriever	Mixed Breed	Mixed Breed	Border Collie	Border Collie	CC	GG	GG	CC	GG
783	American Eskimo Dog	American Eskimo Dog	Scottish Terrier	Scottish Terrier	West Highland White Terrier	West Highland White Terrier	German Shorthaired Pointer	German Shorthaired Pointer	CC	GG	GG	CC	GG
784	Labrador Retriever	Labrador Retriever	German Shepherd Dog	German Shepherd Dog	Ibizan Hound	Ibizan Hound	Ibizan Hound	Ibizan Hound	CC	GG	GG	CC	GG
785	Mixed Breed	Mixed Breed	Shih Tzu	Shih Tzu	Pomeranian	Pomeranian	Mixed Breed	Mixed Breed	CC	GG	GG	CC	GG
786	Boxer	Mixed Breed	Mixed Breed	Mixed Breed	Mixed Breed	Mixed Breed	Mixed Breed	Dobermann Pinscher	CC	GG	GG	CC	GG
787	Coton de Tulear	Coton de Tulear	Coton de Tulear	Coton de Tulear	Mixed Breed	Mixed Breed	Mixed Breed	Mixed Breed	CC	GG	GG	CC	GG
788	Mixed Breed	German Shepherd Dog	Siberian Husky	Mixed Breed	Mixed Breed	Mixed Breed	German Shepherd Dog	German Shepherd Dog	CC	GG	GG	CC	GG
789	Mixed Breed	Mixed Breed	Cairn Terrier	Cairn Terrier	Yorkshire Terrier	Yorkshire Terrier	Yorkshire Terrier	Yorkshire Terrier	CC	GG	GG	CC	GG
790	Australian Cattle Dog	Australian Cattle Dog	Mixed Breed	Mixed Breed	Collie	Collie	Labrador Retriever_Field	Labrador Retriever_Field	CC	GG	GG	CC	GG
791	Mixed Breed	Mixed Breed	Labrador Retriever	Labrador Retriever	German Shepherd Dog	German Shepherd Dog	German Shepherd Dog	German Shepherd Dog	CC	GG	GG	CC	GG
792	Mixed Breed	Mixed Breed	American Staffordshire Terrier	American Staffordshire Terrier	Boxer	Boxer	Boxer	Boxer	CC	GG	GG	CC	GG
793	Beagle_Field	Beagle_Field	White Swiss Shepherd	White Swiss Shepherd	Mixed Breed	Mixed Breed	Pekingese	Pekingese	CC	GG	GT	CC	GG
794	Mixed Breed	Mixed Breed	Collie	Mixed Breed	Bulldog (American)	Bulldog (American)	Staffordshire Bull Terrier	Staffordshire Bull Terrier	CC	GG	GG	CC	GG
795	Great Pyrenees	Great Pyrenees	Great Pyrenees	Great Pyrenees	Newfoundland	Newfoundland	Newfoundland	Newfoundland	CC	GG	GG	CC	GG
796	Mixed Breed	Pug	Mixed Breed	Mixed Breed	Mixed Breed	Cocker Spaniel	Mixed Breed	Pug	CC	GG	GG	CC	GG
797	Japanese Spitz	Great Dane	Otterhound	Otterhound	Poodle (Miniature)	Poodle (Miniature)	Poodle (Miniature)	Poodle (Miniature)	CC	GG	GG	CC	GG
798	Mixed Breed	Mixed Breed	Labrador Retriever_Field	Airedale Terrier	Schipperke	Schipperke	Labrador Retriever	Labrador Retriever	CC	GG	GG	CC	GG
799	Chihuahua	Chihuahua	Italian Greyhound	Italian Greyhound	Mixed Breed	Mixed Breed	Mixed Breed	Mixed Breed	CC	GG	GG	CC	GG
800	Catahoula Leopard Dog	Catahoula Leopard Dog	Chihuahua	Chihuahua	American Staffordshire Terrier	American Staffordshire Terrier	American Staffordshire Terrier	American Staffordshire Terrier	CC	GG	GG	CC	GG
801	Mixed Breed	Soft Coated Wheaten Terrier	Neapolitan Mastiff	Bull Terrier	American Staffordshire Terrier	American Staffordshire Terrier	American Staffordshire Terrier	American Staffordshire Terrier	CC	GG	GG	CC	GG
802	Mixed Breed	Mixed Breed	Mixed Breed	Chow Chow	Mixed Breed	Mixed Breed	Mixed Breed	Siberian Husky	CC	GG	GG	CC	GG
803	Alaskan Malamute	Alaskan Malamute	Mixed Breed	Mixed Breed	Mixed Breed	Mixed Breed	Golden Retriever	Mixed Breed	CC	GG	GG	CC	GG
804	Mixed Breed	Mixed Breed	Italian Greyhound	Italian Greyhound	Chihuahua	Chihuahua	Chihuahua	Chihuahua	CC	GG	GG	CC	GG
805	Gordon Setter	Mixed Breed	Mixed Breed	Mixed Breed	Pug	Pug	Mixed Breed	Mixed Breed	CC	GG	GG	CC	GG
806	Dachshund (Miniature Wirehaired)	Dachshund (Miniature Wirehaired)	Poodle (Miniature)	Poodle (Miniature)	Maltese	Maltese	Maltese	Maltese	CC	GG	GG	CC	GG
807	Labrador Retriever	Labrador Retriever	Mixed Breed	Mixed Breed	Mixed Breed	Mixed Breed	Pekingese	Mixed Breed	CC	GG	GG	CC	GG
808	Greyhound	Greyhound	Italian Greyhound	Italian Greyhound	Alaskan Malamute	Alaskan Malamute	American Staffordshire Terrier	American Staffordshire Terrier	CC	GG	GG	CC	GG
809	Mixed Breed	Mixed Breed	Papillon	Papillon	Bichon Frise	Bichon Frise	Bichon Frise	Bichon Frise	CC	GG	GG	CC	GG
810	Chihuahua	Chihuahua	Chow Chow	Chow Chow	Mixed Breed	Mixed Breed	German Shepherd Dog	German Shepherd Dog	CC	GG	GG	CC	GG
811	Chihuahua	Chihuahua	Mixed Breed	Mixed Breed	Mixed Breed	Mixed Breed	Shih Tzu	Mixed Breed	CC	GG	GG	CC	GG
812	German Shorthaired Pointer	Mixed Breed	Rottweiler	Rottweiler	Australian Kelpie	Australian Kelpie	Mixed Breed	Mixed Breed	CC	GG	GG	CC	GG
813	Mixed Breed	Cavalier King Charles Spaniel	Mixed Breed	Mixed Breed	Pug	Pug	Beagle_Field	Beagle_Field	CC	GG	GG	CC	GG
814	Russell Terrier	Russell Terrier	Russell Terrier	Russell Terrier	Chihuahua	Chihuahua	Chihuahua	Chihuahua	CC	GG	GG	CC	GG
815	Mixed Breed	French Bulldog	Labrador Retriever	Mixed Breed	Mixed Breed	Mixed Breed	Mixed Breed	German Shepherd Dog	CC	GG	GG	CC	GG
816	Labrador Retriever_Show	Labrador Retriever_Show	Boxer	Boxer	Mixed Breed	Mixed Breed	Argentine Dogo	Argentine Dogo	CC	GG	GG	CC	GG
817	Chihuahua	Chihuahua	Mixed Breed	Mixed Breed	Maltese	Maltese	Maltese	Maltese	CC	GG	GG	CC	GG
818	Mixed Breed	Mixed Breed	Mixed Breed	Mixed Breed	Norwegian Elkhound	Norwegian Elkhound	Lhasa Apso	Lhasa Apso	CC	GG	GG	CC	GG
819	Mixed Breed	Poodle	Mixed Breed	Mixed Breed	Mixed Breed	Mixed Breed	Mixed Breed	Chinese Crested	CC	GG	GG	CC	GG
820	Bull Terrier (Miniature)	Bull Terrier (Miniature)	Briard	Briard	Mixed Breed	Mixed Breed	Mixed Breed	Mixed Breed	CC	GG	GG	CC	GG
821	Catahoula Leopard Dog	Catahoula Leopard Dog	Catahoula Leopard Dog	Catahoula Leopard Dog	American Staffordshire Terrier	American Staffordshire Terrier	American Staffordshire Terrier	American Staffordshire Terrier	CC	GG	GG	CC	GG
822	American Staffordshire Terrier	Mixed Breed	Mixed Breed	Boxer	Mixed Breed	Mixed Breed	Weimaraner	Mixed Breed	CC	GG	GG	CC	GG
823	Australian Shepherd	Australian Shepherd	Australian Shepherd	Australian Shepherd	Lhasa Apso	Lhasa Apso	Lhasa Apso	Lhasa Apso	CC	GG	GG	CC	GG
824	Mixed Breed	Mixed Breed	Pointer	Pointer	Australian Shepherd	Australian Shepherd	Australian Shepherd	Australian Shepherd	CC	GG	GG	CC	GG
825	Poodle (Miniature)	Poodle (Miniature)	Poodle (Miniature)	Poodle (Miniature)	Maltese	Maltese	Maltese	Maltese	NN	GG	GG	CC	GG
826	Beauceron	Beauceron	Belgian Sheepdog	Belgian Sheepdog	Chesapeake Bay Retriever	Chesapeake Bay Retriever	Chesapeake Bay Retriever	Chesapeake Bay Retriever	CC	GG	GG	CC	GG
827	Russell Terrier	Russell Terrier	Russell Terrier	Russell Terrier	Staffordshire Bull Terrier	Staffordshire Bull Terrier	Staffordshire Bull Terrier	Staffordshire Bull Terrier	CC	GG	GG	CC	GG
828	Mixed Breed	Rottweiler	Collie	Labrador Retriever_Show	Mixed Breed	Siberian Husky	Golden Retriever	Mixed Breed	CC	GG	GG	CC	GG
829	Dalmatian	Dalmatian	Dalmatian	Dalmatian	White Swiss Shepherd	White Swiss Shepherd	White Swiss Shepherd	White Swiss Shepherd	CC	GG	GT	CC	GG
830	Poodle (Toy)	Poodle (Toy)	Spanish Water Dog	Spanish Water Dog	Shih Tzu	Shih Tzu	Miniature Pinscher	Miniature Pinscher	CC	GG	GG	CC	GG
831	Australian Cattle Dog	Australian Cattle Dog	Labrador Retriever_Field	Labrador Retriever_Field	Basset Griffon Vendeen (Grand)	Basset Griffon Vendeen (Grand)	Basset Hound	Basset Hound	CC	GG	GG	CC	GG
832	Mixed Breed	Mixed Breed	Mixed Breed	Boxer	French Bulldog	Bullmastiff	Staffordshire Bull Terrier	Mixed Breed	CC	GG	GG	CC	GG
833	Labrador Retriever_Field	Labrador Retriever_Field	Rottweiler	Rottweiler	Lhasa Apso	Lhasa Apso	Old English Sheepdog	Old English Sheepdog	CC	GG	GG	CC	GG
834	Shih Tzu	Shih Tzu	Mixed Breed	Mixed Breed	Poodle (Miniature)	Poodle (Miniature)	Poodle (Miniature)	Poodle (Miniature)	CC	GG	GG	CC	GG
835	Labrador Retriever_Show	Labrador Retriever_Show	Mixed Breed	Mixed Breed	Mixed Breed	Mixed Breed	Soft Coated Wheaten Terrier	Soft Coated Wheaten Terrier	CC	GG	GG	CC	GG
836	Mixed Breed	Mixed Breed	Mixed Breed	Mixed Breed	Boxer	Mixed Breed	Bulldog	Mixed Breed	CC	GG	GG	CC	GG
837	American Staffordshire Terrier	American Staffordshire Terrier	American Staffordshire Terrier	American Staffordshire Terrier	Bulldog (American)	Bulldog (American)	Bulldog (American)	Bulldog (American)	CC	GG	GG	CC	GG
838	Bulldog (American)	Bull Terrier (Miniature)	Mixed Breed	Mixed Breed	Mixed Breed	French Bulldog	Mixed Breed	Dobermann Pinscher	CC	GG	GG	CC	GG
839	Mixed Breed	Mixed Breed	Mixed Breed	Dogue de Bordeaux	Maltese	Mixed Breed	Mixed Breed	Collie	CC	GG	GG	CC	GG
840	Mixed Breed	Mixed Breed	American Staffordshire Terrier	American Staffordshire Terrier	American Staffordshire Terrier	American Staffordshire Terrier	American Staffordshire Terrier	American Staffordshire Terrier	CC	GG	GG	CC	GG
841	Bull Terrier	German Shepherd Dog	German Shepherd Dog	Mixed Breed	Mixed Breed	Mixed Breed	Mixed Breed	Mixed Breed	CC	GG	GG	CC	GG
842	Mixed Breed	Mixed Breed	Boxer	Boxer	American Staffordshire Terrier	American Staffordshire Terrier	American Staffordshire Terrier	American Staffordshire Terrier	CC	GG	GG	CC	GG
843	French Bulldog	French Bulldog	Rottweiler	Rottweiler	Mixed Breed	Mixed Breed	Bulldog	Bulldog	CC	GG	GG	CC	GG
844	American Staffordshire Terrier	Mixed Breed	Mixed Breed	Mixed Breed	Mixed Breed	Mixed Breed	Basenji	Mixed Breed	CC	GG	GG	CC	GG
845	Chow Chow	Labrador Retriever	Mixed Breed	Mixed Breed	Mixed Breed	American Staffordshire Terrier	Weimaraner	Mixed Breed	CC	GG	GG	CC	GG
846	Dachshund	Dachshund	Mixed Breed	Mixed Breed	Mixed Breed	Mixed Breed	Vizsla	Vizsla	CC	GG	GG	CC	GG
847	Mixed Breed	Mixed Breed	Mixed Breed	Mixed Breed	Rat Terrier	Rat Terrier	Rat Terrier	Rat Terrier	CC	GG	GG	CC	GG
848	Mixed Breed	Mixed Breed	Labrador Retriever	Labrador Retriever	Mixed Breed	Mixed Breed	Labrador Retriever	Labrador Retriever	CC	AG	GG	CC	GG
849	Mixed Breed	Mixed Breed	German Shepherd Dog	Mixed Breed	Mixed Breed	Mixed Breed	Mixed Breed	Poodle (Miniature)	CC	GG	GG	CC	GG
850	Pekingese	Shih Tzu	Dachshund	Shih Tzu	Dachshund	Mixed Breed	Shih Tzu	Shih Tzu	CC	GG	GG	CC	GG
851	Weimaraner	Weimaraner	Mixed Breed	Mixed Breed	Siberian Husky	Siberian Husky	Mixed Breed	Mixed Breed	CC	GG	GG	CC	GG
852	Rottweiler	Rottweiler	Munsterlander (Small)	Munsterlander (Small)	German Shepherd Dog	German Shepherd Dog	Australian Cattle Dog	Australian Cattle Dog	CC	GG	GG	CC	GG
853	Labrador Retriever	Labrador Retriever	Labrador Retriever	Labrador Retriever	Newfoundland	Newfoundland	Newfoundland	Newfoundland	CC	GG	GG	CC	GG
854	American Eskimo Dog	American Eskimo Dog	American Eskimo Dog	American Eskimo Dog	German Shepherd Dog	German Shepherd Dog	German Shepherd Dog	German Shepherd Dog	CC	GG	GG	CC	GG
855	Beagle	Beagle	Mixed Breed	Mixed Breed	American Staffordshire Terrier	American Staffordshire Terrier	Mixed Breed	Mixed Breed	CC	GG	GG	CC	GG
856	Poodle (Miniature)	Poodle (Miniature)	Japanese Shiba Inu	Japanese Shiba Inu	Mixed Breed	Mixed Breed	Mixed Breed	Mixed Breed	CC	GG	GG	CC	GG
857	Shih Tzu	Shih Tzu	Boston Terrier	Boston Terrier	Pomeranian	Pomeranian	Pekingese	Pekingese	CC	GG	GG	CC	GG
858	Boxer	Boxer	Kerry Blue Terrier	Kerry Blue Terrier	Mixed Breed	Mixed Breed	Mixed Breed	Mixed Breed	CC	GG	GG	CC	GG
859	German Shepherd Dog	Mixed Breed	Mixed Breed	Shetland Sheepdog	Mixed Breed	Mixed Breed	American Staffordshire Terrier	American Staffordshire Terrier	CC	GG	GG	CC	GG
860	Mixed Breed	Mixed Breed	Boxer	Boxer	Boxer	Boxer	Schnauzer (Miniature)	Schnauzer (Miniature)	CC	GG	GG	CC	GG
861	Akita	Schnauzer (Giant)	Mixed Breed	Mixed Breed	Airedale Terrier	Airedale Terrier	Beagle	Beagle	CC	GG	GG	CC	GG
862	Mixed Breed	Mixed Breed	American Eskimo Dog	American Eskimo Dog	American Eskimo Dog	American Eskimo Dog	Mixed Breed	Mixed Breed	CC	GG	GG	CC	GG
863	Rottweiler	Rottweiler	Chow Chow	Chow Chow	Boston Terrier	Boston Terrier	Boston Terrier	Boston Terrier	CC	GG	GG	CC	GG
864	Mixed Breed	Mixed Breed	Alaskan Malamute	Alaskan Malamute	Australian Shepherd	Australian Shepherd	Australian Shepherd	Australian Shepherd	CC	GG	GG	CC	GG
865	Rottweiler	Mixed Breed	Mixed Breed	Dachshund	Mixed Breed	Mixed Breed	Labrador Retriever	Mixed Breed	CC	GG	GG	CC	GG
866	Rottweiler	Rottweiler	Mixed Breed	Mixed Breed	Shetland Sheepdog	Mixed Breed	Mixed Breed	American Staffordshire Terrier	CC	GG	GG	CC	GG
867	Mixed Breed	Mixed Breed	Mixed Breed	Rottweiler	German Shepherd Dog	Mixed Breed	Australian Shepherd	Chow Chow	CC	GG	GG	CC	GG
868	Golden Retriever	Golden Retriever	Golden Retriever	Golden Retriever	Mixed Breed	Mixed Breed	Chinese Shar-Pei	Chinese Shar-Pei	CC	GG	GG	CC	GG
869	Argentine Dogo	Argentine Dogo	American Staffordshire Terrier	American Staffordshire Terrier	American Staffordshire Terrier	American Staffordshire Terrier	American Staffordshire Terrier	American Staffordshire Terrier	CC	GG	GT	CC	GG
870	Bull Terrier	Mixed Breed	Mixed Breed	Bulldog	Mixed Breed	American Staffordshire Terrier	Mixed Breed	Dachshund	CC	GG	GG	CC	GG
871	Boxer	Mixed Breed	Collie	Mixed Breed	Border Collie	Border Collie	Yorkshire Terrier	Yorkshire Terrier	CC	GG	GG	CC	GG
872	Mixed Breed	Mixed Breed	Bulldog	Bulldog	American Staffordshire Terrier	American Staffordshire Terrier	American Staffordshire Terrier	American Staffordshire Terrier	CC	GG	GG	CC	GG
873	Mixed Breed	Bull Terrier (Miniature)	American Staffordshire Terrier	American Staffordshire Terrier	Bull Terrier (Miniature)	Great Dane	American Staffordshire Terrier	American Staffordshire Terrier	CC	GG	GG	CC	GG
874	American Staffordshire Terrier	American Staffordshire Terrier	American Staffordshire Terrier	American Staffordshire Terrier	Mixed Breed	Mixed Breed	Mixed Breed	Mixed Breed	CC	GG	GG	CC	GG
875	American Staffordshire Terrier	American Staffordshire Terrier	American Staffordshire Terrier	American Staffordshire Terrier	Mixed Breed	Mixed Breed	Bulldog	Mixed Breed	CC	GG	GG	CC	GG
876	Mixed Breed	Mixed Breed	Shetland Sheepdog	Shetland Sheepdog	Mixed Breed	Mixed Breed	Great Dane	Great Dane	CC	GG	GG	CC	GG
877	Labrador Retriever	Labrador Retriever	Mixed Breed	Mixed Breed	Golden Retriever	Golden Retriever	Golden Retriever	Golden Retriever	CC	GG	GG	CC	GG
878	Mixed Breed	Mixed Breed	Pointing Griffon (Wire)	Pointing Griffon (Wire)	American Staffordshire Terrier	American Staffordshire Terrier	American Staffordshire Terrier	American Staffordshire Terrier	CC	GG	GG	CC	GG
879	Bulldog	Mixed Breed	Mixed Breed	Bull Terrier	Bull Terrier	Mixed Breed	American Staffordshire Terrier	Mixed Breed	CC	GG	GG	CC	GG
880	American Staffordshire Terrier	American Staffordshire Terrier	Greyhound	Greyhound	Mixed Breed	Mixed Breed	Mixed Breed	Mixed Breed	CC	GG	GG	CC	GG
881	Parson Russell Terrier	Parson Russell Terrier	Staffordshire Bull Terrier	Staffordshire Bull Terrier	Border Collie	Border Collie	Border Collie	Border Collie	CC	GG	GG	CC	GG
882	Bichon Frise	Bichon Frise	Bichon Frise	Bichon Frise	Dalmatian	Dalmatian	Dalmatian	Dalmatian	CC	GG	GT	CC	GG
883	Mixed Breed	Mixed Breed	Coonhound (Black and Tan)	Mixed Breed	Harrier	Harrier	Beagle	Beagle	CC	GG	GG	CC	GG
884	Beagle	Beagle	Chinese Shar-Pei	Chinese Shar-Pei	Alaskan Malamute	Alaskan Malamute	Border Collie	Border Collie	CC	GG	GG	CC	GG
885	Rottweiler	Chow Chow	Mixed Breed	Mixed Breed	Rottweiler	Mixed Breed	Mixed Breed	Mixed Breed	CC	GG	GG	CC	GG
886	Labrador Retriever	Labrador Retriever	Labrador Retriever	Labrador Retriever	Boxer	Boxer	Boxer	Boxer	CC	GG	GG	CC	GG
887	Mixed Breed	Mixed Breed	Boxer	Boxer	Bulldog (American)	Bulldog (American)	Bulldog (American)	Bulldog (American)	CC	GG	GG	CC	GG
888	Dobermann Pinscher	Dobermann Pinscher	Golden Retriever	Golden Retriever	Bulldog (American)	Bulldog (American)	Bulldog (American)	Bulldog (American)	CC	GG	GG	CC	GG
889	Mixed Breed	Mixed Breed	German Shepherd Dog	German Shepherd Dog	Miniature Pinscher	Miniature Pinscher	Mixed Breed	Mixed Breed	CC	GG	GG	CC	GG
890	Mixed Breed	Mixed Breed	Cardigan Welsh Corgi	Cardigan Welsh Corgi	Russell Terrier	Russell Terrier	Russell Terrier	Russell Terrier	CC	GG	GG	CC	GG
891	Labrador Retriever	Labrador Retriever	American Staffordshire Terrier	American Staffordshire Terrier	Soft Coated Wheaten Terrier	Soft Coated Wheaten Terrier	German Shepherd Dog	German Shepherd Dog	CC	GG	GG	CC	GG
892	Great Pyrenees	Great Pyrenees	Great Pyrenees	Great Pyrenees	Mixed Breed	Mixed Breed	Great Pyrenees	Great Pyrenees	CC	GG	GG	CC	GG
893	Border Collie	Border Collie	Australian Kelpie	Australian Kelpie	Labrador Retriever	Labrador Retriever	Labrador Retriever	Labrador Retriever	CC	GG	GG	CC	GG
894	Pug	Pug	Chinese Crested	Chinese Crested	Miniature Pinscher	Miniature Pinscher	Miniature Pinscher	Miniature Pinscher	CC	GG	GG	CC	GG
895	American Staffordshire Terrier	American Staffordshire Terrier	Mixed Breed	Mixed Breed	Mixed Breed	Mixed Breed	Chinese Shar-Pei	Chinese Shar-Pei	CC	GG	GG	CC	GG
896	Mixed Breed	Mixed Breed	Chihuahua	Chihuahua	English Cocker Spaniel	English Cocker Spaniel	English Cocker Spaniel	English Cocker Spaniel	CC	GG	GG	CC	GG
897	Australian Shepherd	Australian Shepherd	Australian Shepherd	Australian Shepherd	Mixed Breed	Mixed Breed	Mixed Breed	Mixed Breed	CC	GG	GG	CC	GG
898	American Staffordshire Terrier	American Staffordshire Terrier	Italian Greyhound	Italian Greyhound	Mixed Breed	Mixed Breed	Dobermann Pinscher	Dobermann Pinscher	CC	GG	GG	CC	GG
899	Bullmastiff	Chinese Shar-Pei	Mixed Breed	Boxer	Chinese Shar-Pei	Labrador Retriever	Shetland Sheepdog	Mixed Breed	CC	GG	GG	CC	GG
900	Mixed Breed	Chow Chow	Mixed Breed	Border Collie	Australian Shepherd	Australian Shepherd	Mixed Breed	Mixed Breed	CC	GG	GG	CC	GG
901	Mixed Breed	Mixed Breed	Mixed Breed	Mixed Breed	Chihuahua	Chihuahua	Chihuahua	Chihuahua	CC	GG	GG	CC	GG
902	Mixed Breed	Anatolian Shepherd Dog	Mixed Breed	Manchester Terrier	Chihuahua	Chihuahua	Chihuahua	Chihuahua	CC	GG	GG	CC	GG
903	Mixed Breed	Mixed Breed	Mixed Breed	Mixed Breed	American Staffordshire Terrier	American Staffordshire Terrier	American Staffordshire Terrier	American Staffordshire Terrier	CC	GG	GG	CC	GG
904	Bulldog (American)	Bulldog (American)	Portuguese Water Dog	Portuguese Water Dog	American Staffordshire Terrier	American Staffordshire Terrier	American Staffordshire Terrier	American Staffordshire Terrier	CC	GG	GT	CC	GG
905	Dalmatian	Dalmatian	American Staffordshire Terrier	American Staffordshire Terrier	Bull Terrier (Miniature)	Bull Terrier (Miniature)	Mixed Breed	Mixed Breed	CC	GG	GG	CC	GG
906	Bichon Frise	Bichon Frise	Bichon Frise	Bichon Frise	Shih Tzu	Shih Tzu	Shih Tzu	Shih Tzu	CC	GG	GG	CC	GG
907	Scottish Deerhound	Scottish Deerhound	American Staffordshire Terrier	American Staffordshire Terrier	Mixed Breed	Mixed Breed	Boxer	Boxer	CC	GG	GG	CC	GG
908	Boston Terrier	Boston Terrier	Mixed Breed	Mixed Breed	German Spitz	German Spitz	German Spitz	German Spitz	CC	GG	GG	CC	GG
909	Australian Shepherd	Australian Shepherd	Australian Shepherd	Australian Shepherd	Brittany	Brittany	Brittany	Brittany	CC	GG	GG	CC	GG
910	Mixed Breed	Mixed Breed	Soft Coated Wheaten Terrier	Soft Coated Wheaten Terrier	Miniature Pinscher	Miniature Pinscher	Miniature Pinscher	Miniature Pinscher	CC	GG	GG	CC	GG
911	American Staffordshire Terrier	American Staffordshire Terrier	Mixed Breed	Mixed Breed	Scottish Terrier	Scottish Terrier	Bulldog (American)	Bulldog (American)	CC	GG	GG	CC	GG
912	Mixed Breed	Mixed Breed	French Bulldog	Mixed Breed	Chinook	Mixed Breed	Mixed Breed	Bull Terrier	CC	GG	GG	CC	GG
913	Mixed Breed	Mixed Breed	Labrador Retriever	Labrador Retriever	Fox Terrier (Wire)	Fox Terrier (Wire)	Cane Corso	Cane Corso	CC	GG	GG	CC	GG
914	Weimaraner	Bullmastiff	Boxer	Mixed Breed	Mixed Breed	Mixed Breed	Mixed Breed	Mixed Breed	CC	GG	GG	CC	GG
915	Bullmastiff	Bullmastiff	Bulldog (American)	Bulldog (American)	Mixed Breed	Mixed Breed	Mixed Breed	Mixed Breed	CC	GG	GG	CC	GG
916	German Shepherd Dog	German Shepherd Dog	Labrador Retriever	Labrador Retriever	Mixed Breed	Mixed Breed	Mixed Breed	Mixed Breed	CC	GG	GG	CC	GG
917	Mixed Breed	Australian Shepherd	Mixed Breed	Mixed Breed	German Shepherd Dog	German Shepherd Dog	English Springer Spaniel	English Springer Spaniel	CC	GG	GG	CC	GG
918	Mixed Breed	Border Terrier	Norwegian Elkhound	Norwegian Elkhound	Labrador Retriever	Labrador Retriever	Labrador Retriever	Labrador Retriever	CC	GG	GG	CC	GG
919	Dachshund	Mixed Breed	Irish Water Spaniel	Labrador Retriever	Mixed Breed	Mixed Breed	Rottweiler	Mixed Breed	CC	GG	GG	CC	GG
920	Mixed Breed	Mixed Breed	Mixed Breed	Mixed Breed	Labrador Retriever	Labrador Retriever	Labrador Retriever	Labrador Retriever	CC	GG	GG	CC	GG
921	Chesapeake Bay Retriever	Chesapeake Bay Retriever	Dachshund	Dachshund	Miniature Pinscher	Miniature Pinscher	Yorkshire Terrier	Yorkshire Terrier	CC	GG	GG	CC	GG
922	Saint Bernard	Saint Bernard	Newfoundland	Newfoundland	Brittany	Brittany	Chinese Shar-Pei	Chinese Shar-Pei	CC	GG	GG	CC	GG
923	Mixed Breed	Maltese	Pug	Rhodesian Ridgeback	Bull Terrier (Miniature)	Mixed Breed	Labrador Retriever	Mixed Breed	CC	GG	GG	CC	GG
924	Mixed Breed	German Shepherd Dog	Mixed Breed	Mixed Breed	Japanese Chin	Mixed Breed	Shetland Sheepdog	Shetland Sheepdog	CC	GG	GG	CC	GG
925	Beagle	Beagle	Beagle	Beagle	Beagle	Beagle	Redbone Coonhound	Redbone Coonhound	CC	GG	GG	CC	GG
926	Mastiff	Mastiff	Labrador Retriever	Labrador Retriever	Mixed Breed	Mixed Breed	Australian Cattle Dog	Australian Cattle Dog	CC	GG	GG	CC	GG
927	Mixed Breed	Mixed Breed	Golden Retriever	Golden Retriever	Labrador Retriever	Labrador Retriever	Labrador Retriever	Labrador Retriever	CC	GG	GG	CC	GG
928	Bichon Frise	Bichon Frise	Bichon Frise	Bichon Frise	Yorkshire Terrier	Yorkshire Terrier	Yorkshire Terrier	Yorkshire Terrier	CC	GG	GG	CC	GG
929	Mixed Breed	Mixed Breed	Chihuahua	Chihuahua	Mixed Breed	Mixed Breed	Shih Tzu	Shih Tzu	CC	GG	GG	CC	GG
930	Schnauzer (Miniature)	Schnauzer (Miniature)	Schnauzer (Miniature)	Schnauzer (Miniature)	Yorkshire Terrier	Yorkshire Terrier	Yorkshire Terrier	Yorkshire Terrier	CC	GG	GG	CC	GG
931	Bull Terrier (Miniature)	Bull Terrier (Miniature)	Koolie	Koolie	American Staffordshire Terrier	American Staffordshire Terrier	Mixed Breed	Mixed Breed	CC	GG	GG	CC	GG
932	Pembroke Welsh Corgi	Mixed Breed	Basset Hound	Basset Hound	American Staffordshire Terrier	American Staffordshire Terrier	Italian Greyhound	Italian Greyhound	CC	GG	GG	CC	GG
933	Golden Retriever	Golden Retriever	Golden Retriever	Golden Retriever	Pug	Pug	Pug	Pug	CC	GG	GG	CC	GG
934	Mixed Breed	Mixed Breed	Bull Terrier (Miniature)	Mixed Breed	American Staffordshire Terrier	American Staffordshire Terrier	American Staffordshire Terrier	American Staffordshire Terrier	CC	GG	GG	CC	GG
935	Mixed Breed	Mixed Breed	Bullmastiff	Bullmastiff	American Staffordshire Terrier	American Staffordshire Terrier	American Staffordshire Terrier	American Staffordshire Terrier	CC	GG	GG	CC	GG
936	American Staffordshire Terrier	American Staffordshire Terrier	Yorkshire Terrier	Yorkshire Terrier	Field Spaniel	Field Spaniel	Rhodesian Ridgeback	Rhodesian Ridgeback	CC	GG	GT	CC	GG
937	Boxer	Dogue de Bordeaux	Boxer	Dogue de Bordeaux	Bulldog (American)	Bulldog (American)	Bulldog (American)	Bulldog (American)	CC	GG	GG	CC	GG
938	Chinese Crested	Chinese Crested	Mixed Breed	Mixed Breed	Chihuahua	Chihuahua	Chihuahua	Chihuahua	CC	GG	GG	CC	GG
939	Mixed Breed	Chow Chow	Mixed Breed	Mixed Breed	Mixed Breed	Mixed Breed	American Staffordshire Terrier	American Staffordshire Terrier	CC	GG	GG	CC	GG
940	Finnish Spitz	Finnish Spitz	Labrador Retriever	Labrador Retriever	Mixed Breed	Mixed Breed	Mastiff	Mastiff	CC	GG	GG	CC	GG
941	Catahoula Leopard Dog	Catahoula Leopard Dog	Catahoula Leopard Dog	Catahoula Leopard Dog	Puli	Puli	Puli	Puli	CC	GG	GG	CC	GG
942	Bulldog	Bulldog	Boxer	Boxer	Old English Sheepdog	Old English Sheepdog	Bulldog (American)	Bulldog (American)	CC	GG	GG	CC	GG
943	Mixed Breed	Mixed Breed	Bullmastiff	Bullmastiff	Dobermann Pinscher	Dobermann Pinscher	Dobermann Pinscher	Dobermann Pinscher	CC	GG	GG	CC	GG
944	English Cocker Spaniel	Mixed Breed	Yorkshire Terrier	Bull Terrier	American Staffordshire Terrier	American Staffordshire Terrier	German Shepherd Dog	German Shepherd Dog	CC	GG	GG	CC	GG
945	Maltese	Maltese	Maltese	Maltese	Mixed Breed	Mixed Breed	Mixed Breed	Mixed Breed	CC	GG	GG	CC	GG
946	Mixed Breed	Mixed Breed	Mixed Breed	Pembroke Welsh Corgi	Mixed Breed	Mixed Breed	Australian Cattle Dog	Australian Cattle Dog	CC	GG	GG	CC	GG
947	Mixed Breed	Mixed Breed	Labrador Retriever	Labrador Retriever	Mixed Breed	Mixed Breed	Labrador Retriever	Labrador Retriever	CC	GG	GG	CC	GG
948	Nova Scotia Duck Tolling Retriever	German Pinscher	Mixed Breed	Mixed Breed	Chow Chow	Chow Chow	Briard	Briard	CC	GG	GG	CC	GG
949	Chihuahua	Chihuahua	Chihuahua	Chihuahua	Mixed Breed	Mixed Breed	Australian Shepherd	Australian Shepherd	CC	GG	GG	CC	GG
950	Mixed Breed	Mixed Breed	American Staffordshire Terrier	French Bulldog	Cavalier King Charles Spaniel	Cavalier King Charles Spaniel	American Eskimo Dog	American Eskimo Dog	CC	GG	GG	CC	GG
951	Italian Greyhound	Italian Greyhound	German Shepherd Dog	German Shepherd Dog	Airedale Terrier	Airedale Terrier	Airedale Terrier	Airedale Terrier	CC	GG	GG	CC	GG
952	Mixed Breed	Mixed Breed	Mixed Breed	Mixed Breed	Russell Terrier	Russell Terrier	Russell Terrier	Russell Terrier	CC	GG	GG	CC	GG
953	Boston Terrier	Boston Terrier	German Shepherd Dog	German Shepherd Dog	Redbone Coonhound	Redbone Coonhound	Australian Cattle Dog	Australian Cattle Dog	CC	GG	GT	CC	GG
954	Beagle	Beagle	Mixed Breed	Mixed Breed	Poodle (Miniature)	Poodle (Miniature)	Poodle (Miniature)	Poodle (Miniature)	CC	GG	GG	CC	GG
955	Schipperke	Schipperke	Mixed Breed	Mixed Breed	Mixed Breed	Mixed Breed	Basset Hound	Basset Hound	CC	GG	GG	CC	GG
956	Australian Shepherd	Australian Shepherd	Australian Shepherd	Australian Shepherd	Rat Terrier	Rat Terrier	Rat Terrier	Rat Terrier	CC	GG	GG	CC	GG
957	Rat Terrier	Rat Terrier	Cocker Spaniel	Cocker Spaniel	Shetland Sheepdog	Shetland Sheepdog	Shetland Sheepdog	Shetland Sheepdog	CC	GG	GG	CC	GG
958	Boxer	Mixed Breed	Mixed Breed	American Staffordshire Terrier	Australian Shepherd	Mixed Breed	Dachshund	Mixed Breed	CC	GG	GG	CC	GG
959	Australian Shepherd	Australian Shepherd	Australian Shepherd	Australian Shepherd	Labrador Retriever	Labrador Retriever	Labrador Retriever	Labrador Retriever	CC	GG	GG	CC	GG
960	Staffordshire Bull Terrier	Staffordshire Bull Terrier	Mixed Breed	Mixed Breed	Mixed Breed	Mixed Breed	Bull Terrier	Mixed Breed	CC	GG	GG	CC	GG
961	American Staffordshire Terrier	American Staffordshire Terrier	Bull Terrier (Miniature)	Bull Terrier (Miniature)	Mixed Breed	Mixed Breed	Mixed Breed	Mixed Breed	CC	GG	GT	CC	GG
962	Mixed Breed	Mixed Breed	Vizsla	Vizsla	Catahoula Leopard Dog	Catahoula Leopard Dog	Catahoula Leopard Dog	Catahoula Leopard Dog	CC	GG	GG	CC	GG
963	Mixed Breed	Mixed Breed	Glen of Imaal Terrier	American Staffordshire Terrier	Mixed Breed	Mixed Breed	Staffordshire Bull Terrier	Mixed Breed	CC	GG	GG	CC	GG
964	Chow Chow	Collie	Rottweiler	Schnauzer (Miniature)	American Staffordshire Terrier	American Staffordshire Terrier	Affenpinscher	Affenpinscher	CC	GG	GT	CC	GG
965	Miniature Pinscher	Miniature Pinscher	Miniature Pinscher	Miniature Pinscher	Chihuahua	Chihuahua	Chihuahua	Chihuahua	CC	GG	GG	CC	GG
966	White Swiss Shepherd	White Swiss Shepherd	Mixed Breed	Mixed Breed	Field Spaniel	Field Spaniel	Chow Chow	Chow Chow	CC	GG	GG	CC	GG
967	Chow Chow	Mixed Breed	Mixed Breed	Mixed Breed	German Shepherd Dog	Siberian Husky	Miniature Pinscher	Mixed Breed	CC	GG	GG	CC	GG
968	Mixed Breed	Mixed Breed	Labrador Retriever	Labrador Retriever	Dachshund	Dachshund	Dachshund	Dachshund	CC	GG	GG	CC	GG
969	Mixed Breed	Mixed Breed	American Staffordshire Terrier	American Staffordshire Terrier	German Shepherd Dog	German Shepherd Dog	Labrador Retriever	Labrador Retriever	CC	GG	GG	CC	GG
970	Mixed Breed	Mixed Breed	Basenji	Bull Terrier	Mixed Breed	Ibizan Hound	Bulldog	Bulldog	CC	GG	GG	CC	GG
971	American Staffordshire Terrier	American Staffordshire Terrier	Chihuahua	Chihuahua	German Shepherd Dog	German Shepherd Dog	German Shepherd Dog	German Shepherd Dog	CC	GG	GG	CC	GG
972	American Staffordshire Terrier	American Staffordshire Terrier	Mixed Breed	Mixed Breed	Mixed Breed	Mixed Breed	Australian Cattle Dog	Australian Cattle Dog	CC	GG	GT	CC	GG
973	Chesapeake Bay Retriever	Chesapeake Bay Retriever	Mixed Breed	Mixed Breed	Bulldog (American)	Bulldog (American)	Bulldog (American)	Bulldog (American)	CC	GG	GG	CC	GG
974	Mixed Breed	Mixed Breed	Boxer	Boxer	Catahoula Leopard Dog	Catahoula Leopard Dog	Catahoula Leopard Dog	Catahoula Leopard Dog	CC	GG	GG	CC	GG
975	Mixed Breed	Mixed Breed	Mixed Breed	Mixed Breed	Bulldog (American)	Bulldog (American)	Pomeranian	Pomeranian	CC	GG	GG	CC	GG
976	Mixed Breed	Labrador Retriever	Mixed Breed	Mixed Breed	Chow Chow	Pug	Labrador Retriever	Mixed Breed	CC	GG	GG	CC	GG
977	Mixed Breed	Mixed Breed	Staffordshire Bull Terrier	Staffordshire Bull Terrier	Gordon Setter	Gordon Setter	Bulldog (American)	Bulldog (American)	CC	GG	GG	CC	GG
978	Poodle	Poodle	Labrador Retriever	Labrador Retriever	Labrador Retriever	Labrador Retriever	Poodle	Poodle	CC	GG	GG	CC	GG
979	American Staffordshire Terrier	American Staffordshire Terrier	American Staffordshire Terrier	American Staffordshire Terrier	Bulldog (American)	Bulldog (American)	Bulldog (American)	Bulldog (American)	CC	GG	GG	CC	GG
980	Chow Chow	Chow Chow	Siberian Husky	Siberian Husky	Chow Chow	Chow Chow	Chow Chow	Chow Chow	CC	GG	GG	CC	GG
981	Mixed Breed	Schnauzer (Miniature)	Labrador Retriever	Labrador Retriever	Collie	Mixed Breed	Labrador Retriever	Labrador Retriever	CC	GG	GG	CC	GG
982	Boxer	Boxer	Boxer	Boxer	German Shepherd Dog	German Shepherd Dog	German Shepherd Dog	German Shepherd Dog	CC	GG	GG	CC	GG
983	Ibizan Hound	Mixed Breed	Fox Terrier (Toy)	Mixed Breed	Chihuahua	Chihuahua	Chihuahua	Chihuahua	CC	GG	GG	CC	GG
984	American Eskimo Dog	American Eskimo Dog	American Eskimo Dog	American Eskimo Dog	Papillon	Papillon	Papillon	Papillon	CC	GG	GG	CC	GG
985	Dogue de Bordeaux	Dogue de Bordeaux	Sealyham Terrier	Sealyham Terrier	American Staffordshire Terrier	American Staffordshire Terrier	Mixed Breed	Mixed Breed	CC	GG	GG	CC	GG
986	Italian Greyhound	Italian Greyhound	Mixed Breed	Mixed Breed	American Eskimo Dog	American Eskimo Dog	American Eskimo Dog	American Eskimo Dog	CC	GG	GG	CC	GG
987	Labrador Retriever	Labrador Retriever	Staffordshire Bull Terrier	Staffordshire Bull Terrier	Chesapeake Bay Retriever	Chesapeake Bay Retriever	Chesapeake Bay Retriever	Chesapeake Bay Retriever	CC	GG	GG	CC	GG
988	Munsterlander (Small)	Munsterlander (Small)	Manchester Terrier	Manchester Terrier	Shih Tzu	Shih Tzu	Shih Tzu	Shih Tzu	CC	GG	GG	CC	GG
989	Golden Retriever	Golden Retriever	Old English Sheepdog	Old English Sheepdog	Sealyham Terrier	Sealyham Terrier	Australian Shepherd	Australian Shepherd	CC	GG	GG	CC	GG
990	Basset Hound	Mixed Breed	Golden Retriever	Mixed Breed	Labrador Retriever	Labrador Retriever	Boxer	Boxer	CC	GG	GG	CC	GG
991	Mixed Breed	Mixed Breed	Dachshund	Dachshund	Golden Retriever	Golden Retriever	Golden Retriever	Golden Retriever	CC	GG	GG	CC	GG
992	Japanese Shiba Inu	Japanese Shiba Inu	Mixed Breed	Mixed Breed	Mixed Breed	Mixed Breed	Chinese Shar-Pei	Chinese Shar-Pei	CC	GG	GG	CC	GG
993	Mixed Breed	Mixed Breed	Chow Chow	Chow Chow	Mixed Breed	Mixed Breed	German Shorthaired Pointer	German Shorthaired Pointer	CC	GG	GG	CC	GG
994	Great Pyrenees	Great Pyrenees	Mixed Breed	Greyhound	Mixed Breed	Mixed Breed	Mixed Breed	Australian Cattle Dog	CC	GG	GG	CC	GG
995	Labrador Retriever	Labrador Retriever	Mixed Breed	Mixed Breed	Bullmastiff	Bullmastiff	Bullmastiff	Bullmastiff	CC	GG	GG	CC	GG
996	Labrador Retriever	Labrador Retriever	Cocker Spaniel	Cocker Spaniel	Dobermann Pinscher	Dobermann Pinscher	Collie	Collie	CC	GG	GT	CC	GG
997	Australian Cattle Dog	Australian Cattle Dog	Mixed Breed	Mixed Breed	American Staffordshire Terrier	American Staffordshire Terrier	American Staffordshire Terrier	American Staffordshire Terrier	CC	GG	GT	CC	GG
998	American Staffordshire Terrier	American Staffordshire Terrier	Mixed Breed	Mixed Breed	Mixed Breed	Mixed Breed	Weimaraner	Mixed Breed	CC	GG	GG	CC	GG
999	Mixed Breed	Bull Terrier (Miniature)	Mixed Breed	American Staffordshire Terrier	American Staffordshire Terrier	American Staffordshire Terrier	Pembroke Welsh Corgi	Pembroke Welsh Corgi	CC	GG	GG	CC	GG
1000	Mixed Breed	Mixed Breed	Mixed Breed	Mixed Breed	Bulldog (American)	Bulldog (American)	Bulldog (American)	Bulldog (American)	CC	GG	GG	CC	GG
1001	Mixed Breed	Mixed Breed	Boston Terrier	Boston Terrier	Bulldog (American)	Bulldog (American)	Bullmastiff	Bullmastiff	CC	GG	GG	CC	GG
1002	Newfoundland	Newfoundland	Mixed Breed	Mixed Breed	Lhasa Apso	Lhasa Apso	German Shepherd Dog	German Shepherd Dog	CC	GG	GG	CC	GG
1003	American Eskimo Dog	American Eskimo Dog	Mixed Breed	Mixed Breed	Mixed Breed	Mixed Breed	Rottweiler	Mixed Breed	CC	GG	GG	CC	GG
1004	Mixed Breed	Mixed Breed	Boxer	Boxer	Boxer	Boxer	Mixed Breed	Mixed Breed	CC	GG	GG	CC	GG
1005	Mixed Breed	Siberian Husky	Australian Shepherd	Australian Shepherd	Mixed Breed	Mixed Breed	Chinook	Chinook	CC	GG	GG	CC	GG
1006	Pomeranian	Mixed Breed	Mixed Breed	Mixed Breed	Mixed Breed	Mixed Breed	Dachshund	Dachshund	CC	GG	GG	CC	GG
1007	Boxer	Rottweiler	Boxer	Rottweiler	Boxer	Boxer	Rottweiler	Rottweiler	CC	GG	GG	CC	GG
1008	Mixed Breed	Mixed Breed	Mixed Breed	Mixed Breed	American Staffordshire Terrier	American Staffordshire Terrier	American Staffordshire Terrier	American Staffordshire Terrier	CC	GG	GG	CC	GG
1009	Dachshund	Dachshund	Lowchen	Lowchen	Mixed Breed	Mixed Breed	American Staffordshire Terrier	American Staffordshire Terrier	CC	GG	GT	CC	GG
1010	Mixed Breed	Belgian Tervuren	Mixed Breed	Mixed Breed	Mixed Breed	Mixed Breed	Siberian Husky	Labrador Retriever	CC	GG	GG	CC	GG
1011	Labrador Retriever	Labrador Retriever	Shih Tzu	Shih Tzu	Chihuahua	Chihuahua	Chihuahua	Chihuahua	CC	GG	GG	CC	GG
1012	Fox Terrier (Toy)	Fox Terrier (Toy)	Mixed Breed	Mixed Breed	Mixed Breed	Mixed Breed	Chihuahua	Mixed Breed	NN	GG	GG	CC	GG
1013	Dachshund	Pug	Siberian Husky	Siberian Husky	Mixed Breed	Mixed Breed	Parson Russell Terrier	Parson Russell Terrier	CC	GG	GG	CC	GG
1014	Mixed Breed	Mixed Breed	Dachshund	Mixed Breed	Pug	Mixed Breed	Chow Chow	Boxer	CC	GG	GG	CC	GG
1015	Catahoula Leopard Dog	Catahoula Leopard Dog	Mixed Breed	Mixed Breed	Collie	Collie	Affenpinscher	Affenpinscher	CC	GG	GG	CC	GG
1016	Mixed Breed	Mixed Breed	German Shepherd Dog	German Shepherd Dog	Mixed Breed	Mixed Breed	Dachshund	Dachshund	CC	GG	GG	CC	GG
1017	Finnish Lapphund	Finnish Lapphund	Keeshond	Keeshond	Collie	Collie	Mixed Breed	Mixed Breed	CC	GG	GG	CC	GG
1018	Alaskan Malamute	Alaskan Malamute	Mixed Breed	Mixed Breed	German Shepherd Dog	German Shepherd Dog	Mixed Breed	Mixed Breed	CC	GG	GG	CC	GG
1019	Schnauzer (Miniature)	Schnauzer (Miniature)	Schnauzer (Miniature)	Schnauzer (Miniature)	Russell Terrier	Russell Terrier	Russell Terrier	Russell Terrier	CC	GG	GG	CC	GG
1020	Mixed Breed	Yorkshire Terrier	Mixed Breed	Samoyed	Mixed Breed	Mixed Breed	Siberian Husky	Siberian Husky	CC	GG	GG	CC	GG
1021	Chow Chow	Mixed Breed	Mixed Breed	Siberian Husky	Mixed Breed	Mixed Breed	Chow Chow	German Shepherd Dog	CC	GG	GG	CC	GG
1022	Australian Shepherd	Australian Shepherd	Mixed Breed	Mixed Breed	Mixed Breed	Mixed Breed	Australian Cattle Dog	Australian Cattle Dog	CC	GG	GG	CC	GG
1023	Neapolitan Mastiff	Neapolitan Mastiff	Irish Terrier	Irish Terrier	Cane Corso	Cane Corso	Cane Corso	Cane Corso	CC	GG	GG	CC	GG
1024	Mixed Breed	Mixed Breed	Chow Chow	Chow Chow	Chihuahua	Chihuahua	Dachshund	Dachshund	CC	GG	GG	CC	GG
1025	Dogue de Bordeaux	Dogue de Bordeaux	Portuguese Water Dog	Portuguese Water Dog	American Staffordshire Terrier	American Staffordshire Terrier	American Staffordshire Terrier	American Staffordshire Terrier	CC	GG	GT	CC	GG
1026	Australian Shepherd	Australian Shepherd	Pembroke Welsh Corgi	Pembroke Welsh Corgi	Australian Kelpie	Australian Kelpie	Leonberger	Leonberger	CC	GG	GG	CC	GG
1027	Mixed Breed	Mixed Breed	Dachshund	Dachshund	Mixed Breed	Mixed Breed	Australian Cattle Dog	Australian Cattle Dog	CC	GG	GG	CC	GG
1028	Dalmatian	Dalmatian	Dalmatian	Dalmatian	Border Collie	Border Collie	Border Collie	Border Collie	CC	GG	GT	CC	GG
1029	Mixed Breed	Mixed Breed	German Shepherd Dog	German Shepherd Dog	Alaskan Malamute	Alaskan Malamute	Chinese Shar-Pei	Chinese Shar-Pei	CC	GG	GG	CC	GG
1030	Collie	Mixed Breed	Mixed Breed	German Shorthaired Pointer	Mixed Breed	Mixed Breed	Mixed Breed	Shih Tzu	NN	GG	GG	CC	GG
1031	Border Collie	Border Collie	Australian Cattle Dog	Australian Cattle Dog	Mixed Breed	Mixed Breed	Redbone Coonhound	Redbone Coonhound	CC	GG	GG	CC	GG
1032	Bulldog (American)	Bulldog (American)	Boxer	Boxer	Boxer	Boxer	Boxer	Boxer	CC	GG	GG	CC	GG
1033	Dobermann Pinscher	Cavalier King Charles Spaniel	Collie	Mixed Breed	Pembroke Welsh Corgi	Pembroke Welsh Corgi	Bull Terrier (Miniature)	Bull Terrier (Miniature)	CC	GG	GG	CC	GG
1034	Mixed Breed	Mixed Breed	Labrador Retriever	Labrador Retriever	Labrador Retriever	Labrador Retriever	Dachshund	Dachshund	CC	GG	GG	CC	GG
1035	Boykin Spaniel	Boykin Spaniel	Australian Shepherd	Australian Shepherd	Poodle (Miniature)	Poodle (Miniature)	Mixed Breed	Mixed Breed	CC	GG	GG	CC	GG
1036	Mixed Breed	Mixed Breed	Mixed Breed	Mixed Breed	Bull Terrier (Miniature)	Bull Terrier (Miniature)	Boxer	Boxer	CC	GG	GG	CC	GG
1037	Mixed Breed	Mixed Breed	Bulldog (American)	Bulldog (American)	Dachshund	Dachshund	Mixed Breed	Mixed Breed	CC	GG	GG	CC	GG
1038	Mixed Breed	West Highland White Terrier	Mixed Breed	Great Pyrenees	Mixed Breed	Flat Coated Retriever	Golden Retriever	Mixed Breed	CC	GG	GG	CC	GG
1039	Labrador Retriever	Mixed Breed	Labrador Retriever	Labrador Retriever	Labrador Retriever	Labrador Retriever	Labrador Retriever	Labrador Retriever	CC	GG	GG	CC	NN
1040	Mixed Breed	Mixed Breed	Boxer	Boxer	Bull Terrier (Miniature)	Irish Terrier	Mixed Breed	Mixed Breed	CC	GG	GT	CC	GG
1041	Yorkshire Terrier	Yorkshire Terrier	American Staffordshire Terrier	American Staffordshire Terrier	American Staffordshire Terrier	American Staffordshire Terrier	Vizsla	Vizsla	CC	GG	GG	CC	GG
1042	English Springer Spaniel	English Springer Spaniel	Papillon	Papillon	Mixed Breed	Mixed Breed	German Shepherd Dog	German Shepherd Dog	CC	GG	GG	CC	GG
1043	American Staffordshire Terrier	American Staffordshire Terrier	Mixed Breed	Mixed Breed	Bull Terrier (Miniature)	Bull Terrier (Miniature)	American Foxhound	American Foxhound	CC	NN	GG	CC	GG
1044	Redbone Coonhound	Redbone Coonhound	Bullmastiff	Bullmastiff	American Staffordshire Terrier	American Staffordshire Terrier	Dachshund	Dachshund	CC	GG	GG	CC	GG
1045	American Staffordshire Terrier	American Staffordshire Terrier	Dalmatian	Dalmatian	Bull Terrier (Miniature)	Bull Terrier (Miniature)	Mixed Breed	Mixed Breed	CC	GG	GG	CC	GG
1046	Cesky Terrier	Cesky Terrier	Mixed Breed	Mixed Breed	Vizsla	Vizsla	Great Dane	Great Dane	CC	GG	GG	CC	GG
1047	Mixed Breed	Mixed Breed	Papillon	Papillon	Fox Terrier (Smooth)	Fox Terrier (Smooth)	Chow Chow	Chow Chow	CC	GG	GG	CC	GG
1048	Mixed Breed	Mixed Breed	Mixed Breed	Mixed Breed	American Staffordshire Terrier	American Staffordshire Terrier	American Staffordshire Terrier	American Staffordshire Terrier	CC	GG	GG	CC	GG
1049	Newfoundland	Newfoundland	Cocker Spaniel	Cocker Spaniel	Mixed Breed	Mixed Breed	Mixed Breed	Mixed Breed	CC	GG	GG	CC	GG
1050	Brittany	Brittany	Mixed Breed	Mixed Breed	Poodle (Miniature)	Poodle (Miniature)	Poodle (Miniature)	Poodle (Miniature)	CC	GG	GG	CC	GG
1051	Bull Terrier (Miniature)	Bull Terrier (Miniature)	Mixed Breed	Mixed Breed	Rottweiler	Rottweiler	Rottweiler	Rottweiler	CC	GG	GG	CC	GG
1052	Chinook	Chinook	Boxer	Boxer	Labrador Retriever	Labrador Retriever	Labrador Retriever	Labrador Retriever	CC	GG	GG	CC	GG
1053	German Shepherd Dog	German Shepherd Dog	Labrador Retriever	Labrador Retriever	Labrador Retriever	Labrador Retriever	Labrador Retriever	Labrador Retriever	CC	GG	GG	CC	GG
1054	Mixed Breed	Mixed Breed	Bulldog	Vizsla	Mixed Breed	Mixed Breed	Mixed Breed	Mixed Breed	CC	GG	GG	CC	GG
1055	Boston Terrier	Boston Terrier	Curly Coated Retriever	Curly Coated Retriever	Staffordshire Bull Terrier	Staffordshire Bull Terrier	Vizsla	Vizsla	NN	NN	NN	CC	NN
1056	Mixed Breed	Mixed Breed	Alaskan Malamute	Alaskan Malamute	Mixed Breed	Mixed Breed	Shetland Sheepdog	Shetland Sheepdog	CC	GG	GG	CC	GG
1057	Mixed Breed	Mixed Breed	Mixed Breed	Mixed Breed	Staffordshire Bull Terrier	Staffordshire Bull Terrier	American Staffordshire Terrier	American Staffordshire Terrier	CC	GG	GG	CC	GG
1058	Mixed Breed	Mixed Breed	American Staffordshire Terrier	American Staffordshire Terrier	Labrador Retriever	Labrador Retriever	Mixed Breed	Mixed Breed	CC	GG	GG	CC	GG
1059	Scottish Terrier	Scottish Terrier	Scottish Terrier	Scottish Terrier	Cocker Spaniel	Cocker Spaniel	Cocker Spaniel	Cocker Spaniel	CC	GG	GG	CC	GG
1060	Poodle (Miniature)	Poodle (Miniature)	Mixed Breed	Mixed Breed	Shih Tzu	Shih Tzu	Shih Tzu	Shih Tzu	CC	GG	GG	CC	GG
1061	Mixed Breed	Korean Jindo	American Eskimo Dog	Bloodhound	Siberian Husky	German Shepherd Dog	Korean Jindo	Mixed Breed	NN	GG	GG	CC	GG
1062	Bulldog	Boxer	Whippet	German Shorthaired Pointer	Boxer	Staffordshire Bull Terrier	American Staffordshire Terrier	American Staffordshire Terrier	CC	GG	GG	CC	GG
1063	Golden Retriever	Golden Retriever	Mixed Breed	Mixed Breed	Golden Retriever	Golden Retriever	Golden Retriever	Golden Retriever	CC	GG	GG	CC	GG
1064	Collie	White Swiss Shepherd	Mixed Breed	Irish Setter	Border Collie	Collie	Cocker Spaniel	Australian Cattle Dog	CC	GG	GG	CC	GG
1065	Mixed Breed	Mixed Breed	Pomeranian	Pomeranian	American Staffordshire Terrier	American Staffordshire Terrier	American Staffordshire Terrier	American Staffordshire Terrier	CC	GG	GT	CC	GG
1066	Mixed Breed	Mixed Breed	Staffordshire Bull Terrier	Staffordshire Bull Terrier	Mixed Breed	Mixed Breed	French Bulldog	French Bulldog	CC	GG	GT	CC	GG
1067	American Staffordshire Terrier	American Staffordshire Terrier	Dalmatian	Dalmatian	American Staffordshire Terrier	American Staffordshire Terrier	American Staffordshire Terrier	American Staffordshire Terrier	CC	GG	GG	CC	GG
1068	Bullmastiff	Bullmastiff	Mixed Breed	Mixed Breed	Mixed Breed	Mixed Breed	Dalmatian	Dalmatian	CC	GG	GG	CC	GG
1069	Mixed Breed	Bulldog	Mixed Breed	Mixed Breed	Mixed Breed	Bull Terrier (Miniature)	Mixed Breed	Mixed Breed	CC	GG	GG	CC	GG
1070	Mixed Breed	Mixed Breed	Labrador Retriever	Labrador Retriever	Shih Tzu	Shih Tzu	Mixed Breed	Mixed Breed	CC	GG	GG	CC	GG
1071	Japanese Shiba Inu	Mixed Breed	German Shepherd Dog	Mixed Breed	English Cocker Spaniel	Mixed Breed	Mixed Breed	Mixed Breed	CC	GG	GG	CC	GG
1072	Weimaraner	Mixed Breed	Mixed Breed	Bloodhound	Mixed Breed	Mixed Breed	Mixed Breed	Mixed Breed	CC	GG	GG	CC	GG
1073	White Swiss Shepherd	Alaskan Malamute	Alaskan Malamute	Pointer	Golden Retriever	Golden Retriever	Golden Retriever	Golden Retriever	CC	GG	GG	CC	GG
1074	Dachshund	Dachshund	Mixed Breed	Mixed Breed	Mixed Breed	Mixed Breed	Shetland Sheepdog	Shetland Sheepdog	CC	GG	GG	CC	GG
1075	Dachshund	American Eskimo Dog	Mixed Breed	Mixed Breed	Mixed Breed	Mixed Breed	Mixed Breed	Mixed Breed	CC	GG	GG	CC	GG
1076	Siberian Husky	Mixed Breed	Mixed Breed	Staffordshire Bull Terrier	Mixed Breed	Bulldog	American Staffordshire Terrier	Siberian Husky	CC	GG	GG	CC	GG
1077	Mixed Breed	Mixed Breed	Poodle (Miniature)	Mixed Breed	Shih Tzu	Mixed Breed	Mixed Breed	Japanese Chin	CC	GG	GG	CC	GG
1078	Russell Terrier	Russell Terrier	Russell Terrier	Russell Terrier	Fox Terrier (Toy)	Fox Terrier (Toy)	Fox Terrier (Toy)	Fox Terrier (Toy)	CC	GG	GG	CC	GG
1079	Poodle (Miniature)	Mixed Breed	Mixed Breed	Mixed Breed	Border Collie	Samoyed	Labrador Retriever	Labrador Retriever	CC	GG	GG	CC	GG
1080	Australian Cattle Dog	Australian Cattle Dog	Japanese Shiba Inu	Japanese Shiba Inu	Silky Terrier	Silky Terrier	Mixed Breed	Mixed Breed	CC	GG	GG	CC	GG
1081	Dogue de Bordeaux	Dogue de Bordeaux	Dogue de Bordeaux	Dogue de Bordeaux	Dogue de Bordeaux	Dogue de Bordeaux	American Staffordshire Terrier	American Staffordshire Terrier	CC	GG	GG	CC	GG
1082	Russell Terrier	Russell Terrier	Rottweiler	Rottweiler	Mixed Breed	Mixed Breed	Rottweiler	Rottweiler	CC	GG	GG	CC	GG
1083	Mixed Breed	Mixed Breed	Bulldog (American)	Bulldog (American)	Rottweiler	Rottweiler	Bulldog (American)	Bulldog (American)	CC	GG	GG	CC	GG
1084	Mixed Breed	Dobermann Pinscher	Mixed Breed	Mixed Breed	Mixed Breed	Neapolitan Mastiff	Mixed Breed	Boxer	CC	GG	GG	CC	GG
1085	Boxer	American Staffordshire Terrier	Mixed Breed	Mixed Breed	Labrador Retriever	Labrador Retriever	Labrador Retriever	Labrador Retriever	CC	GG	GG	CC	GG
1086	Fox Terrier (Smooth)	Mixed Breed	Mixed Breed	Pointer	Fox Terrier (Smooth)	Welsh Terrier	Poodle (Miniature)	Mixed Breed	CC	GG	GG	CC	GG
1087	Boston Terrier	Boston Terrier	Mixed Breed	Mixed Breed	American Staffordshire Terrier	American Staffordshire Terrier	Neapolitan Mastiff	Neapolitan Mastiff	CC	GG	GG	CC	GG
1088	Shih Tzu	Shih Tzu	Poodle (Miniature)	Poodle (Miniature)	Yorkshire Terrier	Yorkshire Terrier	Yorkshire Terrier	Yorkshire Terrier	CC	GG	GG	CC	GG
1089	Chinese Shar-Pei	Mixed Breed	Bullmastiff	Bullmastiff	Bulldog	Bulldog	Dalmatian	Dalmatian	CC	GG	GG	CC	GG
1090	Labrador Retriever	Shetland Sheepdog	Border Collie	Border Collie	Siberian Husky	Siberian Husky	Siberian Husky	Siberian Husky	CC	GG	GG	CC	GG
1091	Mixed Breed	Bulldog	German Shepherd Dog	Cavalier King Charles Spaniel	Weimaraner	Mixed Breed	Mixed Breed	Cocker Spaniel	CC	GG	GG	CC	GG
1092	Poodle (Miniature)	Poodle (Miniature)	Poodle (Miniature)	Poodle (Miniature)	American Eskimo Dog	American Eskimo Dog	American Eskimo Dog	American Eskimo Dog	CC	GG	GG	CC	GG
1093	Mixed Breed	German Shepherd Dog	Siberian Husky	Mixed Breed	Mixed Breed	Mixed Breed	Mixed Breed	Siberian Husky	CC	GG	GG	CC	GG
1094	Beagle	Beagle	Beagle	Beagle	Rat Terrier	Rat Terrier	Rat Terrier	Rat Terrier	CC	GG	GG	CC	GG
1095	Catahoula Leopard Dog	Catahoula Leopard Dog	Catahoula Leopard Dog	Catahoula Leopard Dog	Labrador Retriever	Labrador Retriever	Labrador Retriever	Labrador Retriever	CC	GG	GG	CC	GG
1096	German Shepherd Dog	German Shepherd Dog	German Wirehaired Pointer	German Wirehaired Pointer	Mastiff	Mastiff	Mastiff	Mastiff	CC	GG	GG	CC	GG
1097	Mixed Breed	Mixed Breed	Mixed Breed	Mixed Breed	Chihuahua	Chihuahua	Chihuahua	Chihuahua	CC	GG	GG	CC	GG
1098	Bernese Mountain Dog	Bernese Mountain Dog	Mixed Breed	Mixed Breed	Cane Corso	Cane Corso	Cane Corso	Cane Corso	CC	GG	GG	CC	GG
1099	Rottweiler	Rottweiler	Mixed Breed	Mixed Breed	Mixed Breed	Mixed Breed	Newfoundland	Newfoundland	CC	GG	GG	CC	GG
1100	Mixed Breed	Mixed Breed	Poodle (Miniature)	Poodle (Miniature)	Russell Terrier	Russell Terrier	Russell Terrier	Russell Terrier	CC	GG	GG	CC	GG
1101	Mixed Breed	Golden Retriever	Mixed Breed	Mixed Breed	Dobermann Pinscher	Mixed Breed	Mixed Breed	Mixed Breed	CC	GG	GG	CC	GG
1102	Golden Retriever	Golden Retriever	Mixed Breed	Mixed Breed	Mixed Breed	Mixed Breed	Golden Retriever	Golden Retriever	CC	GG	GG	CC	GG
1103	English Springer Spaniel	Pembroke Welsh Corgi	Mixed Breed	Mixed Breed	Mixed Breed	Boxer	Cocker Spaniel	Cocker Spaniel	CC	GG	GG	CC	GG
1104	Mixed Breed	Mixed Breed	Mixed Breed	Mixed Breed	Bichon Frise	Bichon Frise	Bichon Frise	Bichon Frise	CC	GG	GG	CC	GG
1105	American Staffordshire Terrier	American Staffordshire Terrier	Norwegian Elkhound	Norwegian Elkhound	Mixed Breed	Mixed Breed	English Cocker Spaniel	English Cocker Spaniel	CC	GG	GT	CC	GG
1106	Labrador Retriever	Labrador Retriever	Mixed Breed	Shetland Sheepdog	Mixed Breed	Mixed Breed	Mixed Breed	Siberian Husky	CC	GG	GG	CC	GG
1107	Mixed Breed	Mixed Breed	Boxer	Boxer	Mixed Breed	Boxer	Bull Terrier (Miniature)	Bull Terrier (Miniature)	CC	GG	GG	CC	GG
1108	Lhasa Apso	Lhasa Apso	Mixed Breed	Mixed Breed	Mixed Breed	Mixed Breed	Australian Shepherd	Australian Shepherd	CC	GG	GG	CC	GG
1109	Australian Cattle Dog	Australian Cattle Dog	Alaskan Malamute	Alaskan Malamute	Mixed Breed	Mixed Breed	Mixed Breed	Mixed Breed	CC	GG	GG	CC	GG
1110	American Water Spaniel	American Water Spaniel	Norwegian Buhund	Norwegian Buhund	Chihuahua	Chihuahua	German Shepherd Dog	German Shepherd Dog	CC	GG	GG	CC	GG
1111	Mixed Breed	Mixed Breed	Siberian Husky	Siberian Husky	Rottweiler	Rottweiler	Rottweiler	Rottweiler	CC	GG	GG	CC	GG
1112	English Setter	English Setter	Great Pyrenees	Great Pyrenees	Pointing Griffon (Wire)	Pointing Griffon (Wire)	Pointing Griffon (Wire)	Pointing Griffon (Wire)	CC	GG	GG	CC	NN
1113	Pekingese	Mixed Breed	Mixed Breed	Mixed Breed	Mixed Breed	Mixed Breed	Japanese Chin	Japanese Chin	CC	GG	GG	CC	GG
1114	Mixed Breed	Mixed Breed	Mixed Breed	Mixed Breed	German Shepherd Dog	German Shepherd Dog	Siberian Husky	Siberian Husky	CC	GG	GG	CC	NN
1115	Rhodesian Ridgeback	Mixed Breed	German Shepherd Dog	German Shepherd Dog	Bloodhound	Mixed Breed	Shih Tzu	Shih Tzu	CC	GG	GG	CC	GG
1116	Mixed Breed	Mixed Breed	Mixed Breed	Boxer	Staffordshire Bull Terrier	Mixed Breed	Mixed Breed	Mixed Breed	CC	GG	GG	CC	GG
1117	Chinese Shar-Pei	Chinese Shar-Pei	Mixed Breed	Mixed Breed	Mixed Breed	Mixed Breed	Labrador Retriever	Mixed Breed	CC	AG	GG	CC	GG
1118	Chow Chow	Mixed Breed	Mixed Breed	Mixed Breed	Mixed Breed	Mixed Breed	Boxer	Weimaraner	CC	GG	GG	CC	GG
1119	American Staffordshire Terrier	American Staffordshire Terrier	Mixed Breed	Mixed Breed	Bulldog (American)	Bulldog (American)	Bulldog (American)	Bulldog (American)	CC	GG	TT	CC	GG
1120	Border Collie	Border Collie	Rottweiler	Rottweiler	Golden Retriever	Golden Retriever	German Shepherd Dog	German Shepherd Dog	CC	GG	GG	CC	GG
1121	Rottweiler	Rottweiler	Staffordshire Bull Terrier	Staffordshire Bull Terrier	Bull Terrier (Miniature)	Bull Terrier (Miniature)	Mixed Breed	Mixed Breed	CC	GG	GG	CC	GG
1122	Mixed Breed	Mixed Breed	American Staffordshire Terrier	American Staffordshire Terrier	Border Collie	Border Collie	Mixed Breed	Mixed Breed	CC	GG	GG	CC	GG
1123	Parson Russell Terrier	Parson Russell Terrier	Pug	Pug	Chesapeake Bay Retriever	Chesapeake Bay Retriever	Chesapeake Bay Retriever	Chesapeake Bay Retriever	CC	GG	GG	CC	GG
1124	Papillon	Papillon	Mixed Breed	Mixed Breed	Cocker Spaniel	Cocker Spaniel	Cocker Spaniel	Cocker Spaniel	CC	GG	GG	CC	GG
1125	Labrador Retriever	Labrador Retriever	Mixed Breed	Mixed Breed	Mixed Breed	Mixed Breed	Labrador Retriever	Labrador Retriever	CC	GG	GG	CC	GG
1126	Mixed Breed	Mixed Breed	English Springer Spaniel	Chinese Shar-Pei	English Springer Spaniel	English Springer Spaniel	English Springer Spaniel	English Springer Spaniel	CC	GG	GG	CC	GG
1127	Komondor	Komondor	Golden Retriever	Golden Retriever	Cardigan Welsh Corgi	Cardigan Welsh Corgi	Cardigan Welsh Corgi	Cardigan Welsh Corgi	CC	GG	GG	CC	GG
1128	Dachshund	Mixed Breed	Poodle (Miniature)	Poodle (Miniature)	Mixed Breed	Miniature Pinscher	Mixed Breed	Mixed Breed	CC	GG	GG	CC	GG
1129	Australian Shepherd	Australian Shepherd	Mixed Breed	Mixed Breed	Mixed Breed	Mixed Breed	Kuvasz	Mixed Breed	CC	GG	GG	CC	GG
1130	Golden Retriever	Golden Retriever	Chinese Shar-Pei	Chinese Shar-Pei	Bulldog (American)	Bulldog (American)	Bulldog (American)	Bulldog (American)	CC	GG	GG	CC	GG
1131	Mixed Breed	Mixed Breed	Mixed Breed	Mixed Breed	Coonhound (Black and Tan)	Coonhound (Black and Tan)	Staffordshire Bull Terrier	Staffordshire Bull Terrier	CC	GG	GG	CC	GG
1132	Chihuahua	Chihuahua	Mixed Breed	Mixed Breed	Mixed Breed	Mixed Breed	Alaskan Malamute	Alaskan Malamute	CC	GG	GG	CC	GG
1133	Mixed Breed	Mixed Breed	Weimaraner	Mixed Breed	Mixed Breed	Saint Bernard	Mixed Breed	Alaskan Malamute	CC	GG	GG	CC	GG
1134	Samoyed	Mixed Breed	Chow Chow	Chow Chow	Mixed Breed	Siberian Husky	Mixed Breed	Mixed Breed	CC	GG	GG	CC	GG
1135	Mixed Breed	Mixed Breed	Mixed Breed	Mixed Breed	Chow Chow	Chow Chow	American Staffordshire Terrier	American Staffordshire Terrier	CC	GG	GG	CC	GG
1136	Mixed Breed	Australian Kelpie	Mixed Breed	Mixed Breed	Greyhound	Mixed Breed	Mixed Breed	Collie	CC	GG	GG	CC	GG
1137	Labrador Retriever	Labrador Retriever	Mixed Breed	Mixed Breed	Weimaraner	Weimaraner	Mixed Breed	Mixed Breed	CC	GG	GG	CC	GG
1138	Great Pyrenees	Great Pyrenees	Great Pyrenees	Great Pyrenees	Great Pyrenees	Great Pyrenees	Mixed Breed	Mixed Breed	CC	GG	GG	CC	GG
1139	Mixed Breed	Mixed Breed	Mixed Breed	Rottweiler	Labrador Retriever	Labrador Retriever	Labrador Retriever	Labrador Retriever	CC	GG	GG	CC	GG
1140	American Staffordshire Terrier	American Staffordshire Terrier	Australian Cattle Dog	Australian Cattle Dog	Mixed Breed	Mixed Breed	Mixed Breed	Mixed Breed	CC	GG	GG	CC	GG
1141	Mixed Breed	Mixed Breed	Poodle (Miniature)	Poodle (Miniature)	Pomeranian	Pomeranian	Pomeranian	Pomeranian	CC	GG	GG	CC	GG
1142	Scottish Terrier	Scottish Terrier	English Toy Spaniel	English Toy Spaniel	Staffordshire Bull Terrier	Staffordshire Bull Terrier	Cocker Spaniel	Cocker Spaniel	CC	GG	GG	CC	GG
1143	Beagle	Beagle	Beagle	Beagle	Mixed Breed	Mixed Breed	Bichon Frise	Bichon Frise	CC	GG	GG	CC	GG
1144	Mixed Breed	Mixed Breed	American Staffordshire Terrier	Labrador Retriever	Mixed Breed	Mixed Breed	Mixed Breed	Boxer	CC	GG	GG	CC	GG
1145	Mixed Breed	Mixed Breed	Mixed Breed	Dachshund	Skye Terrier	Skye Terrier	Rottweiler	Rottweiler	CC	GG	GG	CC	GG
1146	Labrador Retriever	Rottweiler	Labrador Retriever	Mixed Breed	English Springer Spaniel	Rottweiler	Mixed Breed	Boxer	CC	GG	GG	CC	GG
1147	Bullmastiff	Bullmastiff	Mixed Breed	Mixed Breed	American Staffordshire Terrier	American Staffordshire Terrier	French Bulldog	French Bulldog	CC	GG	GG	CC	GG
1148	Fox Terrier (Smooth)	Fox Terrier (Smooth)	French Bulldog	French Bulldog	Bulldog (American)	Bulldog (American)	Bulldog (American)	Bulldog (American)	CC	GG	GG	CC	GG
1149	Labrador Retriever	Labrador Retriever	Finnish Spitz	Finnish Spitz	Australian Cattle Dog	Australian Cattle Dog	Australian Cattle Dog	Australian Cattle Dog	CC	GG	GG	CC	GG
1150	Chinese Shar-Pei	Chinese Shar-Pei	Mixed Breed	Whippet	Mixed Breed	Chow Chow	Mixed Breed	Dobermann Pinscher	CC	GG	GG	CC	GG
1151	Chihuahua	Chihuahua	Chihuahua	Chihuahua	Rat Terrier	Rat Terrier	Rat Terrier	Rat Terrier	CC	GG	GG	CC	GG
1152	Korean Jindo	Korean Jindo	Mixed Breed	Mixed Breed	Silky Terrier	Silky Terrier	Shetland Sheepdog	Shetland Sheepdog	CC	GG	GG	CC	GG
1153	Golden Retriever	Golden Retriever	Chow Chow	Chow Chow	English Cocker Spaniel	English Cocker Spaniel	Brussels Griffon	Brussels Griffon	CC	GG	GG	CC	GG
1154	Beagle	Beagle	Mixed Breed	Mixed Breed	American Staffordshire Terrier	American Staffordshire Terrier	Scottish Terrier	Scottish Terrier	CC	GG	GG	CC	GG
1155	Mixed Breed	Mixed Breed	American Staffordshire Terrier	American Staffordshire Terrier	Labrador Retriever	Labrador Retriever	Labrador Retriever	Labrador Retriever	CC	GG	GG	CC	GG
1156	Mixed Breed	Mixed Breed	Boston Terrier	Boston Terrier	Bulldog (American)	Bulldog (American)	Bulldog (American)	Bulldog (American)	CC	GG	GG	CC	GG
1157	Mixed Breed	Mixed Breed	American Staffordshire Terrier	American Staffordshire Terrier	American Staffordshire Terrier	American Staffordshire Terrier	Mixed Breed	Mixed Breed	CC	GG	GT	CC	GG
1158	Rottweiler	Rottweiler	Alaskan Malamute	Alaskan Malamute	American Staffordshire Terrier	American Staffordshire Terrier	American Staffordshire Terrier	American Staffordshire Terrier	CC	GG	GG	CC	GG
1159	American Staffordshire Terrier	American Staffordshire Terrier	French Bulldog	French Bulldog	Staffordshire Bull Terrier	Staffordshire Bull Terrier	Curly Coated Retriever	Curly Coated Retriever	CC	GG	GG	CC	GG
1160	Mixed Breed	Mixed Breed	Mixed Breed	Mixed Breed	German Shepherd Dog	German Shepherd Dog	Japanese Shiba Inu	Japanese Shiba Inu	CC	GG	GG	CC	GG
1161	Whippet	Mixed Breed	Mixed Breed	Bulldog	Mixed Breed	Belgian Malinois	American Staffordshire Terrier	American Staffordshire Terrier	CC	GG	GG	CC	GG
1162	Mixed Breed	Mixed Breed	Bulldog (American)	Bulldog (American)	Staffordshire Bull Terrier	Staffordshire Bull Terrier	Mixed Breed	Mixed Breed	CC	GG	GG	CC	GG
1163	Bulldog (American)	Bulldog (American)	Bulldog (American)	Bulldog (American)	American Staffordshire Terrier	American Staffordshire Terrier	American Staffordshire Terrier	American Staffordshire Terrier	CC	GG	GG	CC	GG
1164	American Staffordshire Terrier	American Staffordshire Terrier	Mixed Breed	Mixed Breed	Mixed Breed	Mixed Breed	Whippet	Mixed Breed	CC	GG	GG	CC	GG
1165	Bulldog (American)	Bulldog (American)	Bulldog (American)	Bulldog (American)	Mixed Breed	Mixed Breed	Mixed Breed	Mixed Breed	CC	GG	GG	CC	GG
1166	Australian Cattle Dog	Australian Cattle Dog	Schnauzer (Miniature)	Schnauzer (Miniature)	Mixed Breed	Mixed Breed	Chinese Crested	Chinese Crested	CC	GG	GG	CC	GG
1167	Mixed Breed	Mixed Breed	Boxer	Boxer	Havanese	Havanese	Brittany	Brittany	CC	GG	GG	CC	GG
1168	Nova Scotia Duck Tolling Retriever	Mixed Breed	Soft Coated Wheaten Terrier	Soft Coated Wheaten Terrier	Mixed Breed	Mixed Breed	Golden Retriever	Golden Retriever	CC	GG	GG	CC	GG
1169	Mixed Breed	Mixed Breed	Chow Chow	Chow Chow	Schnauzer (Miniature)	Schnauzer (Miniature)	Schnauzer (Miniature)	Schnauzer (Miniature)	CC	GG	GG	CC	GG
1170	Mixed Breed	Mixed Breed	Labrador Retriever	Labrador Retriever	Russell Terrier	Russell Terrier	Russell Terrier	Russell Terrier	CC	GG	GG	CC	GG
1171	Korean Jindo	Korean Jindo	Soft Coated Wheaten Terrier	Soft Coated Wheaten Terrier	American Eskimo Dog	American Eskimo Dog	American Eskimo Dog	American Eskimo Dog	CC	GG	GG	CC	GG
1172	Siberian Husky	Mixed Breed	Chow Chow	Chow Chow	Mixed Breed	Siberian Husky	Golden Retriever	Golden Retriever	CC	GG	GG	CC	GG
1173	Afghan Hound	Afghan Hound	Mixed Breed	Mixed Breed	Rat Terrier	Rat Terrier	Rat Terrier	Rat Terrier	CC	GG	GG	CC	GG
1174	German Shepherd Dog	German Shepherd Dog	Great Pyrenees	Great Pyrenees	Mixed Breed	Mixed Breed	Labrador Retriever	Labrador Retriever	CC	GG	GG	CC	GG
1175	Maltese	Maltese	English Cocker Spaniel	English Cocker Spaniel	Chow Chow	Chow Chow	Greyhound	Greyhound	CC	GG	GG	CC	GG
1176	Mixed Breed	Mixed Breed	Chihuahua	Chihuahua	Poodle (Miniature)	Poodle (Miniature)	Mixed Breed	Mixed Breed	CC	GG	GG	CC	GG
1177	Mixed Breed	Collie	Mixed Breed	Mixed Breed	Labrador Retriever	Siberian Husky	Shetland Sheepdog	Mixed Breed	CC	GG	GG	CC	GG
1178	American Staffordshire Terrier	American Staffordshire Terrier	American Staffordshire Terrier	American Staffordshire Terrier	Australian Shepherd	Australian Shepherd	Australian Shepherd	Australian Shepherd	CC	GG	GG	CC	GG
1179	Chow Chow	Shetland Sheepdog	Mixed Breed	Mixed Breed	Australian Shepherd	Australian Shepherd	Australian Shepherd	Australian Shepherd	NN	NN	NN	CC	NN
1180	Mixed Breed	Mixed Breed	Mixed Breed	Mixed Breed	Schipperke	Mixed Breed	Mixed Breed	German Shepherd Dog	CC	GG	GG	CC	GG
1181	Skye Terrier	Skye Terrier	Mixed Breed	German Shepherd Dog	Mixed Breed	Mixed Breed	Mixed Breed	Mixed Breed	CC	GG	GG	CC	GG
1182	Saint Bernard	Mixed Breed	Mixed Breed	Mixed Breed	Mixed Breed	Mixed Breed	Siberian Husky	Chow Chow	CC	GG	GG	CC	GG
1183	Mixed Breed	Scottish Terrier	Mixed Breed	American Staffordshire Terrier	Boxer	Mixed Breed	Chow Chow	Chow Chow	CC	GG	GG	CC	GG
1184	Mixed Breed	Mixed Breed	Golden Retriever	Golden Retriever	Catahoula Leopard Dog	Catahoula Leopard Dog	Catahoula Leopard Dog	Catahoula Leopard Dog	CC	GG	GG	CC	GG
1185	Mixed Breed	Boxer	Rottweiler	American Staffordshire Terrier	Mixed Breed	Mixed Breed	Mixed Breed	Mixed Breed	CC	GG	GG	CC	GG
1186	Saint Bernard	Mixed Breed	Boxer	Mixed Breed	Mixed Breed	German Shepherd Dog	Chow Chow	Chow Chow	CC	GG	GG	CC	GG
1187	Papillon	Papillon	Mixed Breed	Mixed Breed	Pug	Pug	Pug	Pug	CC	GG	GG	CC	GG
1188	Mixed Breed	Cocker Spaniel	Mixed Breed	Cocker Spaniel	Boxer	Boxer	Boxer	Boxer	CC	GG	GG	CC	GG
1189	West Highland White Terrier	Mixed Breed	Border Collie	Border Collie	Australian Shepherd	Australian Shepherd	Australian Shepherd	Australian Shepherd	CC	GG	GG	CC	GG
1190	Labrador Retriever	Labrador Retriever	German Shepherd Dog	German Shepherd Dog	Mixed Breed	Mixed Breed	Mixed Breed	Mixed Breed	CC	GG	GG	CC	GG
1191	Mixed Breed	Mixed Breed	Mixed Breed	Mixed Breed	Bullmastiff	Bullmastiff	Boxer	Boxer	CC	GG	GG	CC	GG
1192	Mixed Breed	Mixed Breed	Schnauzer (Miniature)	Mixed Breed	Mixed Breed	Mixed Breed	Chihuahua	Mixed Breed	CC	GG	GG	CC	GG
1193	Cocker Spaniel	Cocker Spaniel	Cocker Spaniel	Cocker Spaniel	Labrador Retriever	Labrador Retriever	Labrador Retriever	Labrador Retriever	CC	GG	GG	CC	GG
1194	Australian Shepherd	Australian Shepherd	Mixed Breed	Pembroke Welsh Corgi	Mixed Breed	Mixed Breed	Mixed Breed	Dachshund	CC	GG	GG	CC	GG
1195	Mixed Breed	Mixed Breed	Mixed Breed	Mixed Breed	French Bulldog	French Bulldog	Papillon	Papillon	CC	GG	GG	CC	GG
1196	Bulldog	Mixed Breed	Mixed Breed	Miniature Pinscher	Mixed Breed	Mixed Breed	Boxer	Mixed Breed	CC	GG	GG	CC	GG
1197	American Staffordshire Terrier	American Staffordshire Terrier	American Staffordshire Terrier	American Staffordshire Terrier	American Staffordshire Terrier	American Staffordshire Terrier	Mixed Breed	Mixed Breed	CC	GG	GG	CC	GG
1198	Dobermann Pinscher	Dobermann Pinscher	Mixed Breed	Mixed Breed	Mixed Breed	Mixed Breed	Cane Corso	Cane Corso	CC	GG	GG	CC	GG
1199	Poodle (Miniature)	Poodle (Miniature)	Poodle (Miniature)	Poodle (Miniature)	American Staffordshire Terrier	American Staffordshire Terrier	American Staffordshire Terrier	American Staffordshire Terrier	CC	GG	GG	CC	GG
1200	Mixed Breed	Mixed Breed	American Eskimo Dog	American Eskimo Dog	Cane Corso	Cane Corso	Cane Corso	Cane Corso	CC	GG	GT	CC	GG
1201	Siberian Husky	Mixed Breed	Labrador Retriever	Mixed Breed	Chow Chow	Mixed Breed	Mixed Breed	Mixed Breed	CC	GG	GG	CC	GG
1202	Kuvasz	Kuvasz	Bulldog (American)	Bulldog (American)	American Staffordshire Terrier	American Staffordshire Terrier	Mixed Breed	Mixed Breed	CC	GG	GT	CC	GG
1203	Parson Russell Terrier	Parson Russell Terrier	Parson Russell Terrier	Parson Russell Terrier	Great Pyrenees	Great Pyrenees	Great Pyrenees	Great Pyrenees	CC	GG	GG	CC	GG
1204	Samoyed	Mixed Breed	Bull Terrier (Miniature)	Bull Terrier (Miniature)	Bulldog (American)	Bulldog (American)	Mixed Breed	Mixed Breed	CC	GG	GG	CC	GG
1205	Schnauzer (Miniature)	Mixed Breed	Siberian Husky	Mixed Breed	Mixed Breed	Labrador Retriever	Siberian Husky	Siberian Husky	CC	GG	GG	CC	GG
1206	Mixed Breed	Mixed Breed	Australian Cattle Dog	Mixed Breed	Mixed Breed	Whippet	Mixed Breed	Mixed Breed	CC	GG	GG	CC	GG
1207	Mixed Breed	Mixed Breed	Alaskan Malamute	Basenji	Siberian Husky	Siberian Husky	Labrador Retriever	Labrador Retriever	CC	GG	GG	CC	GG
1208	Chow Chow	German Shepherd Dog	Dobermann Pinscher	Mixed Breed	Mixed Breed	Mixed Breed	Mixed Breed	Mixed Breed	CC	GG	GG	CC	GG
1209	Golden Retriever	Mixed Breed	White Swiss Shepherd	White Swiss Shepherd	German Shepherd Dog	German Shepherd Dog	German Shepherd Dog	German Shepherd Dog	CC	GG	GG	CC	GG
1210	Pomeranian	Pomeranian	Pomeranian	Pomeranian	Chihuahua	Chihuahua	Chihuahua	Chihuahua	CC	GG	GG	CC	GG
1211	Mixed Breed	Mixed Breed	Golden Retriever	Golden Retriever	Mixed Breed	Mixed Breed	Komondor	Komondor	CC	GG	GG	CC	GG
1212	Pembroke Welsh Corgi	Pembroke Welsh Corgi	Mixed Breed	Mixed Breed	Labrador Retriever	Labrador Retriever	Labrador Retriever	Labrador Retriever	CC	GG	GG	CC	GG
1213	Italian Greyhound	Italian Greyhound	Boxer	Boxer	American Staffordshire Terrier	American Staffordshire Terrier	American Staffordshire Terrier	American Staffordshire Terrier	CC	GG	GG	CC	GG
1214	Mixed Breed	Boxer	Mixed Breed	Mixed Breed	American Staffordshire Terrier	American Staffordshire Terrier	American Staffordshire Terrier	American Staffordshire Terrier	CC	GG	GG	CC	GG
1215	Maltese	Maltese	English Cocker Spaniel	English Cocker Spaniel	Chihuahua	Chihuahua	Chihuahua	Chihuahua	CC	GG	GG	CC	GG
1216	Labrador Retriever	Labrador Retriever	Alaskan Malamute	Alaskan Malamute	Beauceron	Beauceron	Mixed Breed	Mixed Breed	CC	GG	GG	CC	GG
1217	German Shepherd Dog	German Shepherd Dog	Mixed Breed	Mixed Breed	Korean Jindo	Korean Jindo	Korean Jindo	Korean Jindo	CC	GG	GG	CC	GG
1218	Staffordshire Bull Terrier	Staffordshire Bull Terrier	Bullmastiff	Bullmastiff	Vizsla	Vizsla	Bulldog (American)	Bulldog (American)	CC	GG	GG	CC	GG
1219	Boxer	Mixed Breed	Mixed Breed	Mixed Breed	Mixed Breed	Collie	Mixed Breed	Vizsla	CC	GG	GG	CC	GG
1220	Bulldog (American)	Bulldog (American)	Mixed Breed	Mixed Breed	Redbone Coonhound	Redbone Coonhound	Redbone Coonhound	Redbone Coonhound	CC	GG	GG	CC	GG
1221	Mixed Breed	Mixed Breed	Mixed Breed	American Staffordshire Terrier	Mixed Breed	American Staffordshire Terrier	Boxer	Staffordshire Bull Terrier	CC	GG	GG	CC	GG
1222	Bulldog (American)	Bulldog (American)	Briard	Briard	Mixed Breed	Mixed Breed	American Staffordshire Terrier	American Staffordshire Terrier	CC	GG	GT	CC	GG
1223	Mixed Breed	Mixed Breed	Mixed Breed	Mixed Breed	American Staffordshire Terrier	American Staffordshire Terrier	Japanese Shiba Inu	Japanese Shiba Inu	CC	GG	GG	CC	GG
1224	Mixed Breed	Mixed Breed	Staffordshire Bull Terrier	Bullmastiff	Mixed Breed	Staffordshire Bull Terrier	Mixed Breed	Collie	CC	GG	GG	CC	GG
1225	Vizsla	Vizsla	Bulldog (American)	Bulldog (American)	American Staffordshire Terrier	American Staffordshire Terrier	American Staffordshire Terrier	American Staffordshire Terrier	CC	GG	GG	CC	GG
1226	Mixed Breed	Mixed Breed	Japanese Chin	Japanese Chin	Schnauzer (Miniature)	Schnauzer (Miniature)	Schnauzer (Miniature)	Schnauzer (Miniature)	CC	GG	GG	CC	GG
1227	Labrador Retriever	Labrador Retriever	Mixed Breed	Mixed Breed	Labrador Retriever	Labrador Retriever	German Shepherd Dog	German Shepherd Dog	CC	GG	GG	CC	GG
1228	German Shepherd Dog	German Shepherd Dog	German Shepherd Dog	German Shepherd Dog	Akita	Akita	German Shepherd Dog	German Shepherd Dog	CC	GG	GG	CC	GG
1229	Mixed Breed	Pekingese	Cocker Spaniel	Schipperke	Mixed Breed	Mixed Breed	Poodle (Miniature)	Poodle (Miniature)	CC	GG	GG	CC	GG
1230	Mixed Breed	German Shepherd Dog	Cocker Spaniel	Mixed Breed	Mixed Breed	German Shepherd Dog	Mixed Breed	Mixed Breed	CC	GG	GG	CC	GG
1231	Bull Terrier (Miniature)	Bull Terrier (Miniature)	Bullmastiff	Bullmastiff	Mixed Breed	Mixed Breed	American Staffordshire Terrier	American Staffordshire Terrier	CC	GG	GG	CC	GG
1232	Chow Chow	Australian Shepherd	Labrador Retriever	Soft Coated Wheaten Terrier	Mixed Breed	Chow Chow	Brittany	Brittany	CC	GG	GG	CC	GG
1233	Brittany	Brittany	Brittany	Brittany	Golden Retriever	Golden Retriever	Golden Retriever	Golden Retriever	CC	GG	GG	CC	GG
1234	Mixed Breed	Mixed Breed	Mixed Breed	Collie	Siberian Husky	Siberian Husky	Siberian Husky	Siberian Husky	CC	GG	GG	CC	GG
1235	Mixed Breed	Basenji	Mixed Breed	Golden Retriever	Mixed Breed	English Setter	Cocker Spaniel	Dachshund	CC	AA	GT	CC	GG
1236	Mixed Breed	American Staffordshire Terrier	Mixed Breed	Boxer	Boxer	Pembroke Welsh Corgi	American Staffordshire Terrier	Mixed Breed	CC	GG	GG	CC	GG
1237	Mixed Breed	Mixed Breed	Ibizan Hound	Ibizan Hound	Labrador Retriever	Labrador Retriever	German Shorthaired Pointer	German Shorthaired Pointer	CC	GG	GG	CC	GG
1238	Whippet	Whippet	Mixed Breed	Mixed Breed	Mixed Breed	Mixed Breed	American Staffordshire Terrier	American Staffordshire Terrier	CC	GG	GG	CC	GG
1239	Mixed Breed	Mixed Breed	Miniature Pinscher	Miniature Pinscher	Australian Shepherd	Australian Shepherd	Australian Shepherd	Australian Shepherd	CC	GG	GG	CC	GG
1240	Bloodhound	Bloodhound	Bloodhound	Bloodhound	Golden Retriever	Golden Retriever	Golden Retriever	Golden Retriever	CC	GG	GG	CC	GG
1241	Shetland Sheepdog	Mixed Breed	Mixed Breed	Mixed Breed	Australian Shepherd	Australian Shepherd	Labrador Retriever	Labrador Retriever	CC	GG	GG	CC	GG
1242	Dachshund	Dachshund	Mixed Breed	Mixed Breed	Beagle	Beagle	Brussels Griffon	Brussels Griffon	CC	GG	GG	CC	GG
1243	Bull Terrier (Miniature)	Mixed Breed	Mixed Breed	Mixed Breed	Mixed Breed	Mixed Breed	Boxer	Boxer	CC	GG	GT	CC	GG
1244	Siberian Husky	Siberian Husky	Great Dane	Great Dane	Alaskan Malamute	Alaskan Malamute	Mixed Breed	Mixed Breed	CC	GG	GG	CC	GG
1245	Siberian Husky	Siberian Husky	Mixed Breed	Mixed Breed	Mixed Breed	Mixed Breed	Siberian Husky	Siberian Husky	CC	GG	GG	CC	GG
1246	Belgian Sheepdog	Mixed Breed	Boxer	Boxer	Labrador Retriever	Labrador Retriever	Labrador Retriever	Labrador Retriever	CC	GG	GG	CC	GG
1247	Mixed Breed	French Bulldog	Mixed Breed	Mixed Breed	Labrador Retriever	Labrador Retriever	Bloodhound	Bloodhound	CC	GG	GG	CC	GG
1248	American Staffordshire Terrier	American Staffordshire Terrier	Boxer	Boxer	American Staffordshire Terrier	American Staffordshire Terrier	American Staffordshire Terrier	American Staffordshire Terrier	CC	GG	GG	CC	GG
1249	English Springer Spaniel	English Springer Spaniel	English Cocker Spaniel	Mixed Breed	Pekingese	Mixed Breed	English Springer Spaniel	English Springer Spaniel	CC	GG	GG	CC	GG
1250	Australian Cattle Dog	Australian Cattle Dog	Staffordshire Bull Terrier	Staffordshire Bull Terrier	Greyhound	Greyhound	Bull Terrier (Miniature)	Bull Terrier (Miniature)	CC	GG	GG	CC	GG
1251	Catahoula Leopard Dog	Catahoula Leopard Dog	German Shepherd Dog	German Shepherd Dog	Papillon	Papillon	Siberian Husky	Siberian Husky	CC	GG	GG	CC	GG
1252	Mixed Breed	Boxer	Mixed Breed	Boxer	Boxer	Boxer	Mixed Breed	Boxer	CC	GG	GG	CC	GG
1253	American Staffordshire Terrier	American Staffordshire Terrier	Mixed Breed	Mixed Breed	Beagle	Beagle	Alaskan Malamute	Alaskan Malamute	CC	GG	GG	CC	GG
1254	Poodle (Miniature)	Poodle (Miniature)	Australian Kelpie	Australian Kelpie	Harrier	Harrier	Poodle (Miniature)	Poodle (Miniature)	CC	GG	GG	CC	GG
1255	Mixed Breed	Mixed Breed	Great Dane	Great Dane	American Staffordshire Terrier	American Staffordshire Terrier	American Staffordshire Terrier	American Staffordshire Terrier	CC	GG	GG	CC	GG
1256	Mixed Breed	Golden Retriever	Mixed Breed	Akita	Mixed Breed	Labrador Retriever	Boxer	Mixed Breed	CC	GG	GG	CC	GG
1257	Dachshund	Mixed Breed	Mixed Breed	Mixed Breed	Mixed Breed	Pembroke Welsh Corgi	West Highland White Terrier	Mixed Breed	CC	GG	GG	CC	GG
1258	Argentine Dogo	Argentine Dogo	American Foxhound	American Foxhound	Mixed Breed	Mixed Breed	Mixed Breed	Mixed Breed	CC	GG	GG	CC	GG
1259	Mixed Breed	Mixed Breed	Australian Cattle Dog	Australian Cattle Dog	Beagle	Beagle	Beagle	Beagle	CC	AG	GG	CC	GG
1260	Rottweiler	Mixed Breed	Labrador Retriever	Labrador Retriever	Basset Hound	Basset Hound	Basset Hound	Basset Hound	CC	GG	GG	CC	GG
1261	Great Dane	Great Dane	Bull Terrier (Miniature)	Bull Terrier (Miniature)	American Staffordshire Terrier	American Staffordshire Terrier	American Staffordshire Terrier	American Staffordshire Terrier	CC	GG	GG	CC	GG
1262	Chihuahua	Chihuahua	Chihuahua	Chihuahua	Rat Terrier	Rat Terrier	Rat Terrier	Rat Terrier	CC	GG	GG	CC	GG
1263	Australian Cattle Dog	Australian Cattle Dog	Mixed Breed	Mixed Breed	Mixed Breed	Mixed Breed	Curly Coated Retriever	Curly Coated Retriever	CC	GG	GG	CC	GG
1264	Mixed Breed	Shetland Sheepdog	Mixed Breed	Dachshund	Weimaraner	Weimaraner	Mixed Breed	Mixed Breed	CC	GG	GG	CC	GG
1265	Great Dane	Mixed Breed	Collie	Collie	Mixed Breed	Mixed Breed	Dalmatian	Dalmatian	CC	GG	GT	CC	GG
1266	Chihuahua	Chihuahua	Mixed Breed	Mixed Breed	Poodle (Miniature)	Poodle (Miniature)	Tibetan Terrier	Tibetan Terrier	CC	GG	GG	CC	GG
1267	Weimaraner	Mixed Breed	Mixed Breed	Mixed Breed	Mixed Breed	Mixed Breed	Boxer	Boxer	CC	GG	GG	CC	GG
1268	Mixed Breed	Mixed Breed	Mixed Breed	English Springer Spaniel	Mixed Breed	Mixed Breed	Borzoi	Borzoi	CC	GG	GG	CC	GG
1269	Mixed Breed	Mixed Breed	Mixed Breed	Mixed Breed	Bulldog	Bulldog	American Staffordshire Terrier	American Staffordshire Terrier	CC	GG	GG	CC	GG
1270	Mixed Breed	Basenji	Mixed Breed	Mixed Breed	Border Collie	Border Collie	Rottweiler	Rottweiler	CC	GG	GG	CC	GG
1271	Dachshund	Schipperke	Labrador Retriever	Samoyed	Mixed Breed	Mixed Breed	Mixed Breed	Samoyed	CC	GG	GG	CC	GG
1272	Lhasa Apso	Lhasa Apso	Mixed Breed	Mixed Breed	Chow Chow	Chow Chow	Mixed Breed	Mixed Breed	CC	GG	GG	CC	GG
1273	Mixed Breed	Mixed Breed	Mixed Breed	Lhasa Apso	Mixed Breed	German Shepherd Dog	Bloodhound	Bloodhound	CC	GG	GG	CC	GG
1274	Swedish Vallhund	Swedish Vallhund	Boxer	Boxer	Cocker Spaniel	Cocker Spaniel	Mixed Breed	Mixed Breed	CC	GG	GG	CC	GG
1275	Pomeranian	Pomeranian	Mixed Breed	Mixed Breed	Chihuahua	Chihuahua	Chihuahua	Chihuahua	CC	GG	GG	CC	GG
1276	Mixed Breed	Mixed Breed	Mixed Breed	Mixed Breed	Rottweiler	Mixed Breed	Chow Chow	Chow Chow	CC	GG	GG	CC	GG
1277	Siberian Husky	Siberian Husky	Yorkshire Terrier	Yorkshire Terrier	Saint Bernard	Saint Bernard	Saint Bernard	Saint Bernard	CC	GG	GG	CC	GG
1278	Mixed Breed	Mixed Breed	Mixed Breed	Mixed Breed	Catahoula Leopard Dog	Catahoula Leopard Dog	Catahoula Leopard Dog	Catahoula Leopard Dog	CC	GG	GG	CC	GG
1279	Mixed Breed	Mixed Breed	Boston Terrier	Boston Terrier	Mixed Breed	Mixed Breed	Cocker Spaniel	Cocker Spaniel	CC	GG	GG	CC	GG
1280	Poodle (Miniature)	Poodle (Miniature)	Poodle (Miniature)	Poodle (Miniature)	Chihuahua	Chihuahua	Chihuahua	Chihuahua	CC	GG	GG	CC	GG
1281	Mixed Breed	Mixed Breed	Mixed Breed	Mixed Breed	American Staffordshire Terrier	American Staffordshire Terrier	American Staffordshire Terrier	American Staffordshire Terrier	CC	GG	GG	CC	GG
1282	Bullmastiff	Bullmastiff	Mixed Breed	Mixed Breed	Vizsla	Vizsla	Vizsla	Vizsla	CC	GG	GG	CC	GG
1283	Schnauzer (Miniature)	Schnauzer (Miniature)	Schnauzer (Miniature)	Schnauzer (Miniature)	Russell Terrier	Russell Terrier	Russell Terrier	Russell Terrier	CC	GG	GG	CC	GG
1284	Labrador Retriever	Labrador Retriever	German Shepherd Dog	German Shepherd Dog	Siberian Husky	Siberian Husky	Bichon Frise	Bichon Frise	CC	GG	GG	CC	GG
1285	Mixed Breed	Dachshund	Mixed Breed	Mixed Breed	Golden Retriever	Golden Retriever	Dalmatian	Dalmatian	CC	GG	GG	CC	GG
1286	Pekingese	Australian Cattle Dog	Mixed Breed	Mixed Breed	Poodle (Miniature)	Mixed Breed	Collie	Mixed Breed	CC	GG	GG	CC	GG
1287	Greater Swiss Mountain Dog	Mixed Breed	German Shepherd Dog	Mixed Breed	Alaskan Malamute	Alaskan Malamute	German Shepherd Dog	German Shepherd Dog	CC	GG	GG	CC	GG
1288	Boxer	Boxer	American Staffordshire Terrier	American Staffordshire Terrier	Mixed Breed	Mixed Breed	Mixed Breed	Mixed Breed	CC	GG	GG	CC	GG
1289	Cocker Spaniel	Cocker Spaniel	Pembroke Welsh Corgi	Pembroke Welsh Corgi	Treeing Walker Coonhound	Treeing Walker Coonhound	Chinese Shar-Pei	Chinese Shar-Pei	CC	GG	GG	CC	GG
1290	Chihuahua	Chihuahua	Rottweiler	Rottweiler	Korean Jindo	Korean Jindo	Mixed Breed	Mixed Breed	CC	GG	GG	CC	GG
1291	Poodle (Miniature)	Poodle (Miniature)	Poodle (Miniature)	Poodle (Miniature)	Chihuahua	Chihuahua	Chihuahua	Chihuahua	CC	GG	GG	CC	GG
1292	Chinese Shar-Pei	Chinese Shar-Pei	Mixed Breed	Mixed Breed	Mixed Breed	Mixed Breed	American Staffordshire Terrier	Mixed Breed	CC	GG	GG	CC	GG
1293	Mixed Breed	Mixed Breed	American Staffordshire Terrier	American Staffordshire Terrier	Catahoula Leopard Dog	Catahoula Leopard Dog	Bull Terrier	Bull Terrier	CC	GG	GG	CC	GG
1294	Dachshund	Dachshund	Mixed Breed	Mixed Breed	Fox Terrier (Smooth)	Fox Terrier (Smooth)	Mixed Breed	Mixed Breed	CC	GG	GG	CC	GG
1295	Dachshund	Dachshund	Mixed Breed	Mixed Breed	Rottweiler	Rottweiler	Golden Retriever	Golden Retriever	CC	GG	GG	CC	GG
1296	Mixed Breed	Siberian Husky	Mixed Breed	Labrador Retriever	Mixed Breed	Mixed Breed	Boxer	Boxer	CC	GG	GG	CC	GG
1297	Scottish Deerhound	Mixed Breed	Saluki	Mixed Breed	Catahoula Leopard Dog	Catahoula Leopard Dog	Catahoula Leopard Dog	Catahoula Leopard Dog	CC	GG	GG	CC	GG
1298	Boxer	Boxer	German Shepherd Dog	German Shepherd Dog	Akita	Akita	American Eskimo Dog	American Eskimo Dog	CC	GG	GG	CC	GG
1299	Chihuahua	Chihuahua	Mixed Breed	Mixed Breed	Fox Terrier (Toy)	Fox Terrier (Toy)	Fox Terrier (Toy)	Fox Terrier (Toy)	CC	GG	GG	CC	GG
1300	Curly Coated Retriever	Curly Coated Retriever	Boston Terrier	Boston Terrier	American Staffordshire Terrier	American Staffordshire Terrier	Mixed Breed	Mixed Breed	CC	GG	GG	CC	GG
1301	Brittany	Brittany	Mixed Breed	Mixed Breed	Brittany	Brittany	Brittany	Brittany	CC	GG	GG	CC	GG
1302	Plott	Plott	Plott	Plott	Catahoula Leopard Dog	Catahoula Leopard Dog	Catahoula Leopard Dog	Catahoula Leopard Dog	CC	GG	GG	CC	GG
1303	Mixed Breed	Mixed Breed	Maltese	Mixed Breed	Mixed Breed	Chow Chow	Boxer	Mixed Breed	CC	GG	GG	CC	GG
1304	Mixed Breed	Mixed Breed	German Shepherd Dog	Mixed Breed	Mixed Breed	German Shepherd Dog	Mixed Breed	Bull Terrier	CC	GG	GG	CC	GG
1305	Rottweiler	Rottweiler	Mixed Breed	Mixed Breed	Mixed Breed	Mixed Breed	Mixed Breed	Rottweiler	CC	GG	GG	CC	GG
1306	Mixed Breed	Mixed Breed	Mixed Breed	Pekingese	Mixed Breed	Mixed Breed	Mixed Breed	Shih Tzu	CC	GG	GG	CC	GG
1307	American Staffordshire Terrier	American Staffordshire Terrier	Bulldog	Bulldog	American Staffordshire Terrier	American Staffordshire Terrier	Mixed Breed	Mixed Breed	CC	GG	GG	CC	GG
1308	Mixed Breed	Mixed Breed	Dogue de Bordeaux	Dogue de Bordeaux	Bulldog (American)	Bulldog (American)	Bulldog (American)	Bulldog (American)	CC	GG	GG	CC	GG
1309	Labrador Retriever	Labrador Retriever	Mixed Breed	Mixed Breed	Mixed Breed	Mixed Breed	Bullmastiff	Bullmastiff	CC	GG	GG	CC	GG
1310	Mixed Breed	Mixed Breed	German Shepherd Dog	Mixed Breed	Mixed Breed	Mixed Breed	German Shepherd Dog	German Shepherd Dog	CC	GG	GG	CC	GG
1311	Mixed Breed	Mixed Breed	Mixed Breed	Bull Terrier	Dalmatian	Dalmatian	American Staffordshire Terrier	American Staffordshire Terrier	CC	GG	GG	CC	GG
1312	American Staffordshire Terrier	Staffordshire Bull Terrier	Mastiff	Australian Terrier	Mixed Breed	American Staffordshire Terrier	Bull Terrier	Mixed Breed	CC	GG	GG	CC	GG
1313	Dalmatian	Dalmatian	Siberian Husky	Siberian Husky	Italian Greyhound	Italian Greyhound	German Shepherd Dog	German Shepherd Dog	CC	GG	GG	CC	GG
1314	Mixed Breed	Mixed Breed	Rhodesian Ridgeback	Rhodesian Ridgeback	American Staffordshire Terrier	American Staffordshire Terrier	American Staffordshire Terrier	American Staffordshire Terrier	CC	GG	GG	CC	GG
1315	French Bulldog	French Bulldog	American Staffordshire Terrier	American Staffordshire Terrier	Mixed Breed	Mixed Breed	Bull Terrier (Miniature)	Bull Terrier (Miniature)	CC	GG	GT	CC	GG
1316	Mixed Breed	Mixed Breed	Bulldog (American)	Mixed Breed	Bulldog (American)	English Setter	Bullmastiff	Bullmastiff	CC	GG	GG	CC	GG
1317	Bullmastiff	Bullmastiff	Mixed Breed	Mixed Breed	American Staffordshire Terrier	American Staffordshire Terrier	Bull Terrier	Bull Terrier	CC	GG	GG	CC	GG
1318	American Staffordshire Terrier	Mixed Breed	Mixed Breed	American Staffordshire Terrier	Mixed Breed	Boxer	German Shepherd Dog	American Staffordshire Terrier	CC	GG	GG	CC	GG
1319	Mixed Breed	Mixed Breed	Golden Retriever	Golden Retriever	Australian Shepherd	German Shepherd Dog	Golden Retriever	Golden Retriever	CC	GG	GG	CC	GG
1320	Basenji	Mixed Breed	Great Pyrenees	Cocker Spaniel	Cocker Spaniel	Cocker Spaniel	Cocker Spaniel	Cocker Spaniel	CC	GG	GG	CC	GG
1321	Mixed Breed	Mixed Breed	Cocker Spaniel	Cocker Spaniel	Mixed Breed	Mixed Breed	Cocker Spaniel	Cocker Spaniel	CC	GG	GG	CC	GG
1322	Chow Chow	Mixed Breed	Mixed Breed	Bull Terrier	Mixed Breed	Mixed Breed	Mixed Breed	American Staffordshire Terrier	CC	GG	GG	CC	GG
1323	Bulldog (American)	Bulldog (American)	Bulldog (American)	Bulldog (American)	Chesapeake Bay Retriever	Chesapeake Bay Retriever	Chesapeake Bay Retriever	Chesapeake Bay Retriever	CC	GG	GG	CC	GG
1324	Mixed Breed	Mixed Breed	Labrador Retriever	Labrador Retriever	Boxer	Boxer	Boxer	Boxer	CC	GG	GG	CC	GG
1325	Chow Chow	Chow Chow	Beagle	Beagle	Mixed Breed	Mixed Breed	Schnauzer (Standard)	Schnauzer (Standard)	CC	GG	GG	CC	GG
1326	Mixed Breed	Akita	Dobermann Pinscher	Mixed Breed	Koolie	Koolie	Koolie	Koolie	CC	GG	GG	CC	GG
1327	Mixed Breed	Mixed Breed	Dobermann Pinscher	Dobermann Pinscher	Great Pyrenees	Great Pyrenees	Dobermann Pinscher	Dobermann Pinscher	CC	GG	GG	CC	GG
1328	Chow Chow	Mixed Breed	Mixed Breed	Mixed Breed	Newfoundland	Newfoundland	Mixed Breed	Mixed Breed	CC	GG	GG	CC	GG
1329	Mixed Breed	Mixed Breed	Mixed Breed	Mixed Breed	American Staffordshire Terrier	American Staffordshire Terrier	American Staffordshire Terrier	American Staffordshire Terrier	CC	GG	GT	CC	GG
1330	Fox Terrier (Toy)	Fox Terrier (Toy)	Shih Tzu	Shih Tzu	French Bulldog	French Bulldog	Shih Tzu	Shih Tzu	CC	GG	GG	CC	GG
1331	Labrador Retriever	Labrador Retriever	Mixed Breed	Mixed Breed	Mixed Breed	Mixed Breed	Labrador Retriever	Labrador Retriever	CC	GG	GG	CC	GG
1332	Mixed Breed	Mixed Breed	Boxer	Boxer	Bulldog (American)	Bulldog (American)	Bull Terrier (Miniature)	Bull Terrier (Miniature)	CC	GG	GG	CC	GG
1333	American Staffordshire Terrier	American Staffordshire Terrier	American Staffordshire Terrier	American Staffordshire Terrier	American Staffordshire Terrier	American Staffordshire Terrier	Mastiff	Mastiff	CC	GG	GG	CC	GG
1334	Yorkshire Terrier	Yorkshire Terrier	Mixed Breed	Mixed Breed	Maltese	Maltese	Dachshund	Dachshund	CC	GG	GG	CC	GG
1335	Labrador Retriever	Labrador Retriever	Australian Shepherd	Australian Shepherd	Great Dane	Great Dane	Boxer	Boxer	CC	GG	GG	CC	GG
1336	Shetland Sheepdog	Shetland Sheepdog	Mixed Breed	Mixed Breed	Saint Bernard	Saint Bernard	Chow Chow	Chow Chow	CC	GG	GG	CC	GG
1337	Beagle	Beagle	Affenpinscher	Affenpinscher	Russell Terrier	Russell Terrier	Russell Terrier	Russell Terrier	CC	GG	GG	CC	GG
1338	Dachshund	Dachshund	Chihuahua	Chihuahua	Chihuahua	Chihuahua	Mixed Breed	Mixed Breed	CC	GG	GG	CC	GG
1339	English Springer Spaniel	English Springer Spaniel	Mixed Breed	Mixed Breed	Labrador Retriever	Labrador Retriever	Labrador Retriever	Labrador Retriever	CC	GG	GG	CC	GG
1340	Mixed Breed	Mixed Breed	Russell Terrier	Russell Terrier	Brussels Griffon	Brussels Griffon	Chinese Crested	Chinese Crested	CC	GG	GG	CC	GG
1341	Mixed Breed	Mixed Breed	Mixed Breed	Mixed Breed	Bichon Frise	Bichon Frise	Bichon Frise	Bichon Frise	CC	GG	GG	CC	GG
1342	Staffordshire Bull Terrier	Staffordshire Bull Terrier	Boxer	German Shepherd Dog	Mixed Breed	Mixed Breed	Mixed Breed	Mixed Breed	CC	GG	GG	CC	GG
1343	Australian Cattle Dog	Australian Cattle Dog	Mixed Breed	Mixed Breed	Labrador Retriever	Labrador Retriever	Labrador Retriever	Labrador Retriever	CC	GG	GG	CC	GG
1344	Cocker Spaniel	Cocker Spaniel	Cocker Spaniel	Cocker Spaniel	Schnauzer (Miniature)	Schnauzer (Miniature)	Schnauzer (Miniature)	Schnauzer (Miniature)	CC	GG	GG	CC	GG
1345	Mixed Breed	Mixed Breed	Mixed Breed	Boxer	Basset Hound	Basset Hound	Basset Hound	Basset Hound	CC	GG	GG	CC	GG
1346	American Eskimo Dog	American Eskimo Dog	Mixed Breed	Mixed Breed	Pomeranian	Pomeranian	Pomeranian	Pomeranian	CC	GG	GG	CC	GG
1347	Dachshund	Dachshund	Mixed Breed	Mixed Breed	Mixed Breed	Mixed Breed	Australian Shepherd	Australian Shepherd	CC	GG	GG	CC	GG
1348	Mixed Breed	German Shepherd Dog	Chow Chow	Chow Chow	Mixed Breed	Mixed Breed	Cocker Spaniel	Cocker Spaniel	CC	GG	GG	CC	GG
1349	Mixed Breed	Mixed Breed	Mixed Breed	Mixed Breed	Kuvasz	Kuvasz	Kuvasz	Kuvasz	CC	GG	GG	CC	GG
1350	Mixed Breed	Mixed Breed	Japanese Shiba Inu	Mixed Breed	Chinook	Basenji	Chow Chow	Mixed Breed	CC	GG	GG	CC	GG
1351	Cocker Spaniel	Mixed Breed	Korean Jindo	Korean Jindo	Siberian Husky	Siberian Husky	Brittany	Brittany	CC	GG	GG	CC	GG
1352	Mixed Breed	Mixed Breed	Siberian Husky	Siberian Husky	Chow Chow	Chow Chow	Bull Terrier (Miniature)	Bull Terrier (Miniature)	CC	GG	GG	CC	GG
1353	Mixed Breed	Rottweiler	Italian Greyhound	Collie	Mixed Breed	Mixed Breed	Chow Chow	Chow Chow	CC	GG	GG	CC	GG
1354	Italian Greyhound	Mixed Breed	Mixed Breed	Mixed Breed	Collie	Collie	Mixed Breed	Mixed Breed	CC	GG	GG	CC	GG
1355	Shetland Sheepdog	Shetland Sheepdog	Shih Tzu	Shih Tzu	Chow Chow	Chow Chow	Chesapeake Bay Retriever	Chesapeake Bay Retriever	CC	GG	GG	CC	GG
1356	American Staffordshire Terrier	American Staffordshire Terrier	Mixed Breed	Mixed Breed	Mixed Breed	Mixed Breed	Cocker Spaniel	Cocker Spaniel	CC	GG	GG	CC	GG
1357	Mixed Breed	Mixed Breed	Chow Chow	Chow Chow	German Shepherd Dog	German Shepherd Dog	German Shepherd Dog	German Shepherd Dog	CC	GG	GG	CC	GG
1358	Boxer	American Staffordshire Terrier	Mixed Breed	Mixed Breed	Mixed Breed	Mixed Breed	American Staffordshire Terrier	American Staffordshire Terrier	CC	GG	GG	CC	GG
1359	Schnauzer (Miniature)	Schnauzer (Miniature)	Schnauzer (Miniature)	Schnauzer (Miniature)	Yorkshire Terrier	Yorkshire Terrier	Yorkshire Terrier	Yorkshire Terrier	CC	GG	GG	CC	GG
1360	Mixed Breed	Mixed Breed	Miniature Pinscher	Miniature Pinscher	American Staffordshire Terrier	American Staffordshire Terrier	Staffordshire Bull Terrier	Staffordshire Bull Terrier	CC	GG	GG	CC	GG
1361	White Swiss Shepherd	White Swiss Shepherd	Mixed Breed	Mixed Breed	Labrador Retriever	Labrador Retriever	Labrador Retriever	Labrador Retriever	CC	GG	GT	CC	GG
1362	French Bulldog	Mixed Breed	Mixed Breed	Mastiff	Mixed Breed	Mixed Breed	American Staffordshire Terrier	American Staffordshire Terrier	CC	GG	GG	CC	GG
1363	Mixed Breed	Collie	Mixed Breed	Mixed Breed	American Staffordshire Terrier	American Staffordshire Terrier	American Staffordshire Terrier	American Staffordshire Terrier	CC	GG	GG	CC	GG
1364	Mixed Breed	Mixed Breed	Bullmastiff	Mixed Breed	Mixed Breed	Mixed Breed	Boxer	Bulldog	CC	GG	GT	CC	GG
1365	Golden Retriever	Golden Retriever	American Staffordshire Terrier	American Staffordshire Terrier	American Staffordshire Terrier	American Staffordshire Terrier	American Staffordshire Terrier	American Staffordshire Terrier	CC	GG	GG	CC	GG
1366	Chinese Shar-Pei	Mixed Breed	Mixed Breed	Mixed Breed	Chow Chow	Chow Chow	Tibetan Terrier	Tibetan Terrier	CC	GG	GG	CC	GG
1367	Russell Terrier	Russell Terrier	Russell Terrier	Russell Terrier	Rottweiler	Rottweiler	Rottweiler	Rottweiler	CC	GG	GG	CC	GG
1368	Schipperke	Mixed Breed	Mixed Breed	Mixed Breed	Golden Retriever	Golden Retriever	Australian Shepherd	Australian Shepherd	CC	GG	GG	CC	GG
1369	Great Pyrenees	Great Pyrenees	Chinese Shar-Pei	Chinese Shar-Pei	Mixed Breed	Mixed Breed	American Staffordshire Terrier	American Staffordshire Terrier	CC	GG	GG	CC	GG
1370	Poodle (Miniature)	Tibetan Spaniel	Yorkshire Terrier	Mixed Breed	Mixed Breed	Mixed Breed	Chihuahua	Chihuahua	CC	GG	GG	CC	GG
1371	Mixed Breed	German Shepherd Dog	American Staffordshire Terrier	American Staffordshire Terrier	Labrador Retriever	Labrador Retriever	Mixed Breed	Mixed Breed	CC	GG	GG	CC	GG
1372	Shih Tzu	Shih Tzu	Keeshond	Keeshond	Shih Tzu	Shih Tzu	Boykin Spaniel	Boykin Spaniel	CC	GG	GG	CC	GG
1373	Rat Terrier	Rat Terrier	Rat Terrier	Rat Terrier	Russell Terrier	Russell Terrier	Russell Terrier	Russell Terrier	CC	GG	GG	CC	GG
1374	Mixed Breed	Rottweiler	Mixed Breed	Mixed Breed	Great Pyrenees	Great Pyrenees	Great Pyrenees	Great Pyrenees	CC	GG	GG	CC	GG
1375	Golden Retriever	Golden Retriever	Greyhound	Greyhound	Golden Retriever	Golden Retriever	Mixed Breed	Mixed Breed	CC	GG	GG	CC	GG
1376	Staffordshire Bull Terrier	Staffordshire Bull Terrier	Akita	Akita	Dalmatian	Dalmatian	Akita	Akita	CC	GG	GT	CC	GG
1377	Mixed Breed	Mixed Breed	Poodle (Miniature)	Mixed Breed	Mixed Breed	Mixed Breed	Mixed Breed	Alaskan Malamute	CC	GG	GG	CC	GG
1378	Siberian Husky	Siberian Husky	Mixed Breed	Mixed Breed	Catahoula Leopard Dog	Catahoula Leopard Dog	Catahoula Leopard Dog	Catahoula Leopard Dog	CC	GG	GG	CC	GG
1379	Mixed Breed	Mixed Breed	Mixed Breed	Mixed Breed	Mixed Breed	Mixed Breed	Siberian Husky	Siberian Husky	CC	GG	GG	CC	GG
1380	Cocker Spaniel	Cocker Spaniel	Mixed Breed	Mixed Breed	Cocker Spaniel	Cocker Spaniel	Mixed Breed	Mixed Breed	CC	GG	GG	CC	GG
1381	Labrador Retriever	Labrador Retriever	Mixed Breed	German Shepherd Dog	Mixed Breed	Mixed Breed	Chihuahua	Chihuahua	CC	GG	GG	CC	GG
1382	Pomeranian	Pomeranian	Cocker Spaniel	Cocker Spaniel	Chinese Crested	Chinese Crested	Pekingese	Pekingese	CC	GG	GG	CC	GG
1383	Border Collie	Border Collie	Bulldog (American)	Bulldog (American)	Mixed Breed	Mixed Breed	Rottweiler	Rottweiler	CC	GG	GG	CC	GG
1384	Chinese Shar-Pei	Chinese Shar-Pei	Mixed Breed	Mixed Breed	Basset Hound	Basset Hound	Alaskan Klee Kai	Alaskan Klee Kai	CC	GG	GG	CC	GG
1385	Mixed Breed	Akita	Alaskan Malamute	Alaskan Malamute	Mixed Breed	Pekingese	Siberian Husky	Siberian Husky	CC	GG	GG	CC	GG
1386	Pomeranian	Pomeranian	Siberian Husky	Siberian Husky	Mixed Breed	Mixed Breed	Nova Scotia Duck Tolling Retriever	Nova Scotia Duck Tolling Retriever	CC	GG	GG	CC	GG
1387	Beagle	Beagle	Mixed Breed	Mixed Breed	Whippet	Whippet	Beagle	Beagle	CC	GG	GG	CC	GG
1388	Mixed Breed	Mixed Breed	Lancashire Heeler	Lancashire Heeler	Pug	Pug	Basset Hound	Basset Hound	CC	GG	GG	CC	GG
1389	Rottweiler	Chinese Shar-Pei	Akita	Akita	Boxer	Boxer	Boxer	Boxer	CC	GG	GG	CC	GG
1390	Labrador Retriever	Mixed Breed	Labrador Retriever	Labrador Retriever	Mixed Breed	Labrador Retriever	Japanese Chin	Mixed Breed	CC	GG	GG	CC	GG
1391	Boston Terrier	Boston Terrier	Mixed Breed	Mixed Breed	Bullmastiff	Bullmastiff	American Staffordshire Terrier	American Staffordshire Terrier	CC	GG	GG	CC	GG
1392	Keeshond	Mixed Breed	Mixed Breed	Australian Cattle Dog	Mixed Breed	Mixed Breed	Mixed Breed	Collie	CC	GG	GG	CC	GG
1393	Akita	Chinese Shar-Pei	Mixed Breed	Mixed Breed	Mixed Breed	Mixed Breed	Mixed Breed	Chinese Shar-Pei	CC	GG	GG	CC	GG
1394	Cocker Spaniel	Cocker Spaniel	Poodle	Poodle	Cocker Spaniel	Cocker Spaniel	Mixed Breed	Mixed Breed	CC	GG	GG	CC	GG
1395	Australian Shepherd	Australian Shepherd	Australian Shepherd	Australian Shepherd	Mixed Breed	Labrador Retriever	Mixed Breed	Bichon Frise	CC	GG	GG	CC	GG
1396	Mixed Breed	French Bulldog	Mixed Breed	Mixed Breed	Mixed Breed	Mixed Breed	Chinese Shar-Pei	Chinese Shar-Pei	CC	GG	GG	CC	GG
1397	Boston Terrier	Boston Terrier	Boston Terrier	Boston Terrier	Rat Terrier	Rat Terrier	Rat Terrier	Rat Terrier	CC	GG	GG	CC	GG
1398	Collie	Collie	Collie	Collie	Mixed Breed	Mixed Breed	Mixed Breed	Tibetan Spaniel	CC	GG	GG	CC	GG
1399	Siberian Husky	Siberian Husky	Rottweiler	Rottweiler	Rottweiler	Rottweiler	German Shepherd Dog	German Shepherd Dog	CC	GG	GG	CC	GG
1400	Bullmastiff	Bullmastiff	Mixed Breed	Mixed Breed	Labrador Retriever	Labrador Retriever	Labrador Retriever	Labrador Retriever	CC	GG	GG	CC	GG
1401	Mixed Breed	Collie	Mixed Breed	Mixed Breed	Lhasa Apso	Lhasa Apso	Alaskan Malamute	Alaskan Malamute	NN	GG	GG	CC	GG
1402	Beagle	Beagle	Beagle	Beagle	Dalmatian	Dalmatian	Dalmatian	Dalmatian	CC	GG	GG	CC	GG
1403	Rottweiler	Rottweiler	Rottweiler	Rottweiler	Rottweiler	Rottweiler	White Swiss Shepherd	White Swiss Shepherd	CC	GG	GG	CC	GG
1404	Dachshund	Dachshund	Mixed Breed	Mixed Breed	Mixed Breed	Mixed Breed	Dobermann Pinscher	Mixed Breed	CC	GG	GG	CC	GG
1405	Australian Shepherd	Australian Shepherd	German Shepherd Dog	German Shepherd Dog	German Shorthaired Pointer	German Shorthaired Pointer	German Shorthaired Pointer	German Shorthaired Pointer	CC	GG	GG	CC	GG
1406	Mixed Breed	Mixed Breed	English Cocker Spaniel	Mixed Breed	Mixed Breed	Mixed Breed	Rottweiler	Rottweiler	CC	GG	GG	CC	GG
1407	Mixed Breed	English Setter	Mixed Breed	American Staffordshire Terrier	Alaskan Malamute	Alaskan Malamute	German Shepherd Dog	German Shepherd Dog	CC	GG	GG	CC	GG
1408	Rottweiler	Mixed Breed	Mixed Breed	Mixed Breed	Boxer	Mixed Breed	American Staffordshire Terrier	American Staffordshire Terrier	CC	GG	GG	CC	GG
1409	German Shorthaired Pointer	German Shorthaired Pointer	Basenji	Basenji	Mixed Breed	Mixed Breed	Mixed Breed	Mixed Breed	CC	GG	GG	CC	GG
1410	Mixed Breed	Boxer	Siberian Husky	Siberian Husky	Poodle (Miniature)	Poodle (Miniature)	Poodle (Miniature)	Poodle (Miniature)	CC	GG	GG	CC	GG
1411	Dogue de Bordeaux	Dogue de Bordeaux	Mixed Breed	Mixed Breed	Catahoula Leopard Dog	Catahoula Leopard Dog	Weimaraner	Weimaraner	CC	GG	GG	CC	GG
1412	Golden Retriever	Golden Retriever	Whippet	Whippet	Rottweiler	Rottweiler	Catahoula Leopard Dog	Catahoula Leopard Dog	CC	GG	GG	CC	GG
1413	Labrador Retriever	Labrador Retriever	Akita	Akita	Poodle	Poodle	Poodle	Poodle	CC	GG	GG	CC	GG
1414	Miniature Pinscher	Miniature Pinscher	Mixed Breed	Mixed Breed	Shih Tzu	Shih Tzu	Mixed Breed	Mixed Breed	CC	GG	GG	CC	GG
1415	Mixed Breed	Mixed Breed	English Setter	Mixed Breed	Mixed Breed	Boxer	Labrador Retriever	Mixed Breed	CC	GG	GG	CC	GG
1416	Mixed Breed	Mixed Breed	Gordon Setter	Gordon Setter	Boxer	Boxer	Boxer	Boxer	CC	GG	GG	CC	GG
1417	Mixed Breed	Mixed Breed	Mixed Breed	Mixed Breed	German Shepherd Dog	Mixed Breed	Mixed Breed	English Springer Spaniel	CC	GG	GG	CC	GG
1418	Cane Corso	Cane Corso	Cane Corso	Cane Corso	Pomeranian	Pomeranian	Pomeranian	Pomeranian	CC	GG	GG	CC	GG
1419	German Shepherd Dog	German Shepherd Dog	Mixed Breed	Mixed Breed	German Shepherd Dog	German Shepherd Dog	Mixed Breed	Mixed Breed	CC	GG	GG	CC	GG
1420	Pointer	Mixed Breed	Siberian Husky	Mixed Breed	Mixed Breed	Mixed Breed	Chow Chow	Chow Chow	CC	GG	GG	CC	GG
1421	Cocker Spaniel	Cocker Spaniel	Shetland Sheepdog	Shetland Sheepdog	Mixed Breed	Mixed Breed	English Toy Spaniel	English Toy Spaniel	CC	GG	GG	CC	GG
1422	Basenji	Basenji	Basenji	Basenji	Pembroke Welsh Corgi	Mixed Breed	Mixed Breed	American Staffordshire Terrier	CC	GG	GG	CC	GG
1423	Pembroke Welsh Corgi	Pembroke Welsh Corgi	Mixed Breed	Mixed Breed	Mixed Breed	Mixed Breed	Dalmatian	Dalmatian	CC	GG	GT	CC	GG
1424	Maltese	Maltese	Greater Swiss Mountain Dog	Greater Swiss Mountain Dog	Poodle (Miniature)	Poodle (Miniature)	Poodle (Miniature)	Poodle (Miniature)	CC	GG	GG	CC	GG
1425	Bichon Frise	Bichon Frise	Bichon Frise	Bichon Frise	Pug	Pug	Pug	Pug	CC	GG	GG	CC	GG
1426	Mixed Breed	Mixed Breed	Greyhound	Greyhound	Chihuahua	Chihuahua	Mixed Breed	Mixed Breed	CC	GG	GG	CC	GG
1427	Mixed Breed	Mixed Breed	Mixed Breed	Mixed Breed	Treeing Walker Coonhound	Treeing Walker Coonhound	German Shepherd Dog	German Shepherd Dog	CC	GG	GG	CC	GG
1428	Mixed Breed	Mixed Breed	Mixed Breed	Mixed Breed	Australian Shepherd	Australian Shepherd	Australian Shepherd	Australian Shepherd	CC	GG	GG	CC	GG
1429	Rat Terrier	Rat Terrier	Rat Terrier	Rat Terrier	Pomeranian	Pomeranian	Pomeranian	Pomeranian	CC	GG	GG	CC	GG
1430	Dachshund	Dachshund	Mixed Breed	Mixed Breed	Mixed Breed	Mixed Breed	Poodle (Miniature)	Poodle (Miniature)	CC	GG	GG	CC	GG
1431	Mixed Breed	Mixed Breed	Great Pyrenees	Great Pyrenees	Great Pyrenees	Great Pyrenees	Great Pyrenees	Great Pyrenees	CC	GG	GG	CC	GG
1432	Anatolian Shepherd Dog	Anatolian Shepherd Dog	Anatolian Shepherd Dog	Anatolian Shepherd Dog	Mixed Breed	Mixed Breed	Great Pyrenees	Great Pyrenees	CC	GG	GG	CC	GG
1433	Mixed Breed	Mixed Breed	Mixed Breed	Mixed Breed	Golden Retriever	Golden Retriever	Golden Retriever	Golden Retriever	CC	GG	GG	CC	GG
1434	Mixed Breed	Mixed Breed	Mixed Breed	Mixed Breed	Pekingese	Labrador Retriever	Mixed Breed	Pekingese	CC	GG	GG	CC	GG
1435	Boxer	Boxer	Mixed Breed	Mixed Breed	Australian Shepherd	Australian Shepherd	Australian Shepherd	Australian Shepherd	CC	GG	GG	CC	GG
1436	Silky Terrier	Silky Terrier	Mixed Breed	Mixed Breed	Russell Terrier	Russell Terrier	Russell Terrier	Russell Terrier	CC	GG	GG	CC	NN
1437	Mixed Breed	Mixed Breed	Siberian Husky	Siberian Husky	Mixed Breed	White Swiss Shepherd	Alaskan Malamute	Alaskan Malamute	CC	GG	GG	CC	GG
1438	Mixed Breed	Mixed Breed	Mixed Breed	Mixed Breed	Labrador Retriever	Labrador Retriever	Labrador Retriever	Labrador Retriever	CC	GG	GG	CC	GG
1439	Schnauzer (Standard)	Schnauzer (Standard)	American Eskimo Dog	American Eskimo Dog	Chihuahua	Chihuahua	Chihuahua	Chihuahua	CC	GG	GG	CC	GG
1440	Australian Terrier	Mixed Breed	Mixed Breed	Collie	German Shepherd Dog	Mixed Breed	Mixed Breed	Labrador Retriever	CC	GG	GG	CC	GG
1441	Mixed Breed	Basset Hound	Mixed Breed	Japanese Chin	Basenji	Basenji	Boxer	Boxer	CC	GG	GG	CC	GG
1442	Labrador Retriever	Labrador Retriever	Mixed Breed	Mixed Breed	Mixed Breed	Mixed Breed	German Wirehaired Pointer	German Wirehaired Pointer	CC	GG	GG	CC	GG
1443	Mixed Breed	Mixed Breed	Mixed Breed	Mixed Breed	Akita	Akita	Italian Greyhound	Italian Greyhound	CC	GG	GG	CC	GG
1444	Boxer	Boxer	Mixed Breed	Mixed Breed	Australian Kelpie	Australian Kelpie	Finnish Spitz	Finnish Spitz	CC	GG	GG	CC	GG
1445	Mixed Breed	Mixed Breed	Mixed Breed	American Staffordshire Terrier	Mixed Breed	Dachshund	American Staffordshire Terrier	Collie	CC	GG	GG	CC	GG
1446	Mixed Breed	Mixed Breed	Rottweiler	Rottweiler	American Staffordshire Terrier	American Staffordshire Terrier	American Staffordshire Terrier	American Staffordshire Terrier	CC	GG	GG	CC	GG
1447	Mixed Breed	Mixed Breed	Yorkshire Terrier	Yorkshire Terrier	Pekingese	Pekingese	Pekingese	Pekingese	CC	GG	GG	CC	GG
1448	Mixed Breed	Mixed Breed	Great Dane	Great Dane	Great Dane	Great Dane	Great Dane	Great Dane	CC	GG	GG	CC	GG
1449	Mixed Breed	Mixed Breed	Boxer	Welsh Springer Spaniel	American Staffordshire Terrier	American Staffordshire Terrier	American Staffordshire Terrier	American Staffordshire Terrier	CC	GG	GG	CC	GG
1450	Mixed Breed	Mixed Breed	Mixed Breed	Mixed Breed	Chow Chow	Chow Chow	Korean Jindo	Korean Jindo	CC	GG	GG	CC	GG
1451	Cocker Spaniel	Cocker Spaniel	Chow Chow	Chow Chow	Mixed Breed	Mixed Breed	Dachshund	Dachshund	CC	GG	GG	CC	GG
1452	Shih Tzu	Shih Tzu	Mixed Breed	Mixed Breed	Poodle (Miniature)	Poodle (Miniature)	Poodle (Miniature)	Poodle (Miniature)	CC	GG	GG	CC	GG
1453	Labrador Retriever	Mixed Breed	Mixed Breed	Mixed Breed	Mixed Breed	Labrador Retriever	Rottweiler	Mixed Breed	CC	GG	GG	CC	GG
1454	Whippet	German Shepherd Dog	Mixed Breed	Mixed Breed	Border Collie	Mixed Breed	Mixed Breed	German Shepherd Dog	CC	GG	GG	CC	GG
1455	Chihuahua	Chihuahua	Mixed Breed	Mixed Breed	Mixed Breed	Mixed Breed	English Foxhound	English Foxhound	CC	GG	GG	CC	GG
1456	Mixed Breed	Boxer	Mixed Breed	Mixed Breed	Mixed Breed	Golden Retriever	Mixed Breed	Mixed Breed	CC	GG	GG	CC	GG
1457	Shih Tzu	Shih Tzu	Shih Tzu	Shih Tzu	Cavalier King Charles Spaniel	Cavalier King Charles Spaniel	Cavalier King Charles Spaniel	Cavalier King Charles Spaniel	CC	GG	GG	CC	GG
1458	Mixed Breed	Dalmatian	Mixed Breed	Mixed Breed	Pomeranian	Collie	Collie	Collie	CC	GG	GT	CC	GG
1459	American Staffordshire Terrier	Mixed Breed	Mixed Breed	Chow Chow	Mixed Breed	Mixed Breed	Mixed Breed	Mixed Breed	CC	GG	GG	CC	GG
1460	Labrador Retriever	Labrador Retriever	Mixed Breed	Mixed Breed	Mixed Breed	Mixed Breed	Dogue de Bordeaux	Mixed Breed	CC	GG	GG	CC	GG
1461	Labrador Retriever	Labrador Retriever	Labrador Retriever	Labrador Retriever	American Staffordshire Terrier	American Staffordshire Terrier	American Staffordshire Terrier	American Staffordshire Terrier	CC	GG	GG	CC	GG
1462	Collie	Collie	Mixed Breed	Mixed Breed	Cocker Spaniel	Cocker Spaniel	Mixed Breed	Mixed Breed	CC	GG	GG	CC	GG
1463	Mixed Breed	Mixed Breed	Chow Chow	Mixed Breed	Mixed Breed	Mixed Breed	Rottweiler	Labrador Retriever	CC	GG	GG	CC	GG
1464	Mixed Breed	Mixed Breed	Coton de Tulear	Coton de Tulear	Dobermann Pinscher	Dobermann Pinscher	Dobermann Pinscher	Dobermann Pinscher	CC	GG	GG	CC	GG
1465	American Staffordshire Terrier	American Staffordshire Terrier	Mixed Breed	Mixed Breed	Mixed Breed	Mixed Breed	Australian Shepherd	Australian Shepherd	CC	GG	GG	CC	GG
1466	Collie	Mixed Breed	Mixed Breed	Chow Chow	Mixed Breed	Mixed Breed	Mixed Breed	Mixed Breed	CC	GG	GG	CC	GG
1467	Dachshund	Dachshund	Cocker Spaniel	Cocker Spaniel	Poodle (Miniature)	Poodle (Miniature)	Poodle (Miniature)	Poodle (Miniature)	CC	GG	GG	CC	GG
1468	Mixed Breed	Mixed Breed	Mixed Breed	Mixed Breed	Beagle	Beagle	Beagle	Beagle	CC	GG	GG	CC	GG
1469	Mixed Breed	Mixed Breed	Mixed Breed	Mixed Breed	Boxer	Boxer	Boston Terrier	Boston Terrier	CC	GG	GG	CC	GG
1470	Labrador Retriever	Mixed Breed	Mixed Breed	Chinese Shar-Pei	Rat Terrier	Rat Terrier	Rat Terrier	Rat Terrier	CC	GG	GG	CC	GG
1471	Mixed Breed	Mixed Breed	Mixed Breed	Mixed Breed	Chihuahua	Chihuahua	Chihuahua	Chihuahua	CC	GG	GG	CC	GG
1472	American Staffordshire Terrier	American Staffordshire Terrier	American Staffordshire Terrier	American Staffordshire Terrier	Mixed Breed	Mixed Breed	Mixed Breed	Mixed Breed	CC	GG	GG	CC	GG
1473	Boxer	Mixed Breed	American Staffordshire Terrier	Mixed Breed	Mixed Breed	Mixed Breed	Schnauzer (Miniature)	Schnauzer (Miniature)	CC	GG	GG	CC	GG
1474	American Staffordshire Terrier	Mixed Breed	Mixed Breed	Bichon Frise	Mixed Breed	Mixed Breed	Staffordshire Bull Terrier	Mixed Breed	CC	GG	GG	CC	GG
1475	Mixed Breed	Mixed Breed	Chow Chow	Chow Chow	American Staffordshire Terrier	American Staffordshire Terrier	American Staffordshire Terrier	American Staffordshire Terrier	CC	GG	GG	CC	GG
1476	Mixed Breed	Chow Chow	Mixed Breed	Cavalier King Charles Spaniel	Mixed Breed	Basenji	Mastiff	Pug	CC	GG	GT	CC	GG
1477	German Shepherd Dog	German Shepherd Dog	Mixed Breed	Mixed Breed	Siberian Husky	Siberian Husky	German Shepherd Dog	German Shepherd Dog	CC	GG	GG	CC	GG
1478	Australian Shepherd	Australian Shepherd	Mixed Breed	Mixed Breed	Mixed Breed	Mixed Breed	Treeing Walker Coonhound	Treeing Walker Coonhound	CC	GG	GG	CC	GG
1479	Mixed Breed	Mixed Breed	Mixed Breed	Australian Cattle Dog	Mixed Breed	Samoyed	Mixed Breed	Australian Shepherd	CC	GG	GG	CC	GG
1480	Mixed Breed	Finnish Spitz	Irish Setter	Irish Setter	American Staffordshire Terrier	American Staffordshire Terrier	American Staffordshire Terrier	American Staffordshire Terrier	CC	GG	GT	CC	GG
1481	French Bulldog	French Bulldog	Mixed Breed	Mixed Breed	American Staffordshire Terrier	American Staffordshire Terrier	Boxer	Boxer	CC	GG	GG	CC	GG
1482	Mixed Breed	Mixed Breed	American Staffordshire Terrier	American Staffordshire Terrier	Bulldog	Bulldog	Bull Terrier (Miniature)	Bull Terrier (Miniature)	CC	GG	GG	CC	GG
1483	Whippet	Whippet	Japanese Shiba Inu	Japanese Shiba Inu	Bulldog (American)	Bulldog (American)	Bulldog	Bulldog	CC	GG	GG	CC	GG
1484	Mixed Breed	Newfoundland	Mixed Breed	Mixed Breed	German Shepherd Dog	German Shepherd Dog	German Shepherd Dog	German Shepherd Dog	CC	GG	GG	CC	GG
1485	Mixed Breed	Mixed Breed	Great Pyrenees	Mixed Breed	Mixed Breed	Siberian Husky	Mixed Breed	Mixed Breed	CC	GG	GG	CC	GG
1486	Cocker Spaniel	Cocker Spaniel	Mixed Breed	Mixed Breed	Bullmastiff	Bullmastiff	Cocker Spaniel	Cocker Spaniel	CC	GG	GG	CC	GG
1487	Mixed Breed	Mixed Breed	Dogue de Bordeaux	Dogue de Bordeaux	Yorkshire Terrier	Yorkshire Terrier	Boxer	Boxer	CC	GG	GG	CC	GG
1488	Mixed Breed	Mixed Breed	American Eskimo Dog	American Eskimo Dog	Munsterlander (Large)	Munsterlander (Large)	American Eskimo Dog	American Eskimo Dog	CC	GG	GG	CC	GG
1489	Mixed Breed	Mixed Breed	Irish Water Spaniel	Irish Water Spaniel	Dobermann Pinscher	Dobermann Pinscher	Collie	Collie	CC	GG	GT	CC	GG
1490	Portuguese Water Dog	Portuguese Water Dog	Mixed Breed	Mixed Breed	Mixed Breed	Mixed Breed	Newfoundland	Mixed Breed	CC	GG	GG	CC	GG
1491	Boxer	Mixed Breed	Mixed Breed	Mixed Breed	Mixed Breed	Portuguese Water Dog	Chow Chow	Mixed Breed	CC	GG	GG	CC	GG
1492	Pekingese	Pekingese	Mixed Breed	Mixed Breed	Chihuahua	Chihuahua	Chihuahua	Chihuahua	CC	GG	GG	CC	GG
1493	Mixed Breed	Mixed Breed	Australian Shepherd	Australian Shepherd	Bullmastiff	Bullmastiff	German Shepherd Dog	German Shepherd Dog	CC	GG	GG	CC	GG
1494	Chinese Shar-Pei	Chinese Shar-Pei	Mixed Breed	Pointer	Mixed Breed	Mixed Breed	Mixed Breed	Mixed Breed	CC	GG	GG	CC	GG
1495	Treeing Walker Coonhound	Treeing Walker Coonhound	Treeing Walker Coonhound	Treeing Walker Coonhound	Labrador Retriever	Labrador Retriever	Labrador Retriever	Labrador Retriever	CC	GG	GG	CC	GG
1496	Maltese	Mixed Breed	Mixed Breed	Schnauzer (Standard)	Pekingese	Mixed Breed	Mixed Breed	Mixed Breed	CC	GG	GG	CC	GG
1497	Mixed Breed	Schipperke	Poodle (Miniature)	Poodle (Miniature)	Poodle (Miniature)	Mixed Breed	Schnauzer (Miniature)	Schnauzer (Miniature)	CC	GG	GG	CC	GG
1498	American Eskimo Dog	American Eskimo Dog	American Eskimo Dog	American Eskimo Dog	Yorkshire Terrier	Yorkshire Terrier	Yorkshire Terrier	Yorkshire Terrier	CC	GG	GG	CC	GG
1499	Mixed Breed	Mixed Breed	Cocker Spaniel	Mixed Breed	Labrador Retriever	Labrador Retriever	Mixed Breed	Mixed Breed	CC	GG	GG	CC	GG
1500	Scottish Terrier	Scottish Terrier	Soft Coated Wheaten Terrier	Soft Coated Wheaten Terrier	Korean Jindo	Korean Jindo	Korean Jindo	Korean Jindo	CC	GG	GG	CC	GG
1501	German Shepherd Dog	German Shepherd Dog	Chow Chow	Chow Chow	Chinook	Chinook	German Shepherd Dog	German Shepherd Dog	CC	GG	GG	CC	GG
1502	Alaskan Malamute	Alaskan Malamute	Mixed Breed	Mixed Breed	Otterhound	Otterhound	Siberian Husky	Siberian Husky	CC	GG	GG	CC	GG
1503	Poodle (Miniature)	Poodle (Miniature)	Mixed Breed	Finnish Spitz	Mixed Breed	Mixed Breed	Mixed Breed	Mixed Breed	CC	GG	GG	CC	GG
1504	Shih Tzu	Shih Tzu	Dachshund	Dachshund	Mixed Breed	Mixed Breed	Lhasa Apso	Lhasa Apso	CC	GG	GG	CC	GG
1505	Catahoula Leopard Dog	Catahoula Leopard Dog	Chinese Crested	Chinese Crested	Mixed Breed	Mixed Breed	Poodle (Miniature)	Poodle (Miniature)	CC	GG	GG	CC	GG
1506	Mixed Breed	Mixed Breed	Bichon Frise	Bichon Frise	Bichon Frise	Bichon Frise	Bichon Frise	Bichon Frise	CC	GG	GG	CC	GG
1507	Golden Retriever	Golden Retriever	Mixed Breed	Bulldog	Mixed Breed	Mixed Breed	Mixed Breed	Mixed Breed	CC	GG	GG	CC	GG
1508	Mixed Breed	Mixed Breed	Maltese	Maltese	Pomeranian	Pomeranian	Pomeranian	Pomeranian	CC	GG	GG	CC	GG
1509	Mixed Breed	Mixed Breed	Mixed Breed	Mixed Breed	Tibetan Mastiff	Tibetan Mastiff	Portuguese Water Dog	Portuguese Water Dog	CC	GG	GG	CC	GG
1510	German Shepherd Dog	Boxer	Mixed Breed	Mixed Breed	Mixed Breed	Mixed Breed	Mixed Breed	Mixed Breed	CC	GG	GG	CC	GG
1511	Mixed Breed	Rottweiler	Mixed Breed	Mixed Breed	Finnish Spitz	Mixed Breed	German Shepherd Dog	German Shepherd Dog	CC	GG	GG	CC	GG
1512	Tibetan Terrier	Tibetan Terrier	Tibetan Terrier	Tibetan Terrier	Pomeranian	Pomeranian	Pomeranian	Pomeranian	CC	GG	GG	CC	GG
1513	German Shepherd Dog	Mixed Breed	Mixed Breed	Mixed Breed	Mixed Breed	Mixed Breed	Mixed Breed	Golden Retriever	CC	GG	GG	CC	GG
1514	American Staffordshire Terrier	American Staffordshire Terrier	Boxer	Boxer	Bulldog (American)	Bulldog (American)	Bulldog (American)	Bulldog (American)	CC	GG	GT	CC	GG
1515	Beagle	Mixed Breed	Mixed Breed	Mixed Breed	Dachshund	Mixed Breed	Mixed Breed	Harrier	CC	GG	GG	CC	GG
1516	Korean Jindo	German Shepherd Dog	Mixed Breed	Mixed Breed	Chinese Shar-Pei	Mixed Breed	Chihuahua	Leonberger	CC	GG	GG	CC	GG
1517	Poodle (Miniature)	Poodle (Miniature)	Mixed Breed	Mixed Breed	Mixed Breed	Mixed Breed	Chihuahua	Chihuahua	NN	GG	GG	CC	GG
1518	Yorkshire Terrier	Yorkshire Terrier	Cardigan Welsh Corgi	Cardigan Welsh Corgi	Australian Shepherd	Australian Shepherd	Australian Shepherd	Australian Shepherd	CC	GG	GG	CC	GG
1519	Basset Hound	Basset Hound	Mixed Breed	Basenji	Mixed Breed	Mixed Breed	Fox Terrier (Toy)	Fox Terrier (Toy)	CC	AG	GG	CC	GG
1520	Mixed Breed	Mixed Breed	Maltese	Maltese	Russell Terrier	Russell Terrier	Boxer	Boxer	CC	GG	GG	CC	GG
1521	Labrador Retriever	Airedale Terrier	Mixed Breed	Mixed Breed	White Swiss Shepherd	White Swiss Shepherd	Mixed Breed	Mixed Breed	CC	GG	GG	CC	GG
1522	Mixed Breed	Mixed Breed	Korean Jindo	Korean Jindo	Mixed Breed	Mixed Breed	Greyhound	Greyhound	CC	GG	GT	CC	GG
1523	Cocker Spaniel	Cocker Spaniel	Alaskan Klee Kai	Alaskan Klee Kai	Siberian Husky	Siberian Husky	Siberian Husky	Siberian Husky	CC	GG	GG	CC	GG
1524	Treeing Walker Coonhound	Treeing Walker Coonhound	Weimaraner	Weimaraner	Mixed Breed	Mastiff	Collie	Mixed Breed	CC	GG	GG	CC	GG
1525	Bichon Frise	Bichon Frise	Chihuahua	Chihuahua	Chihuahua	Chihuahua	Chihuahua	Chihuahua	CC	GG	GG	CC	GG
1526	Poodle (Miniature)	Poodle (Miniature)	Poodle (Miniature)	Poodle (Miniature)	Chihuahua	Chihuahua	Chihuahua	Chihuahua	CC	GG	GG	CC	GG
1527	Mixed Breed	Mixed Breed	Mixed Breed	Mixed Breed	Pointer	Pointer	Whippet	Whippet	NN	NN	GG	CC	GG
1528	Beagle	Beagle	Beagle	Beagle	Papillon	Papillon	Papillon	Papillon	CC	GG	GG	CC	GG
1529	French Bulldog	French Bulldog	Siberian Husky	Siberian Husky	White Swiss Shepherd	White Swiss Shepherd	Portuguese Water Dog	Portuguese Water Dog	CC	GG	GG	CC	GG
1530	Mixed Breed	Pointer	Rhodesian Ridgeback	Rhodesian Ridgeback	Mixed Breed	Bull Terrier	Mixed Breed	Mixed Breed	CC	GG	GG	CC	GG
1531	Bloodhound	Bloodhound	Boxer	Boxer	Boxer	Boxer	Rottweiler	Rottweiler	CC	GG	GG	CC	GG
1532	Australian Shepherd	Australian Shepherd	Cocker Spaniel	Cocker Spaniel	Poodle (Miniature)	Poodle (Miniature)	Poodle (Miniature)	Poodle (Miniature)	CC	GG	GG	CC	GG
1533	Maltese	Maltese	Mixed Breed	Mixed Breed	Mixed Breed	Mixed Breed	German Shepherd Dog	German Shepherd Dog	CC	GG	GG	CC	GG
1534	Bulldog (American)	Bulldog (American)	Rottweiler	Rottweiler	Bulldog (American)	Bulldog (American)	Redbone Coonhound	Redbone Coonhound	CC	GG	GG	CC	GG
1535	Mixed Breed	Mixed Breed	Mixed Breed	Mixed Breed	Golden Retriever	Golden Retriever	American Eskimo Dog	American Eskimo Dog	CC	GG	GG	CC	GG
1536	Mixed Breed	Japanese Shiba Inu	Mixed Breed	Mixed Breed	Schnauzer (Miniature)	Japanese Chin	Mixed Breed	Mixed Breed	CC	GG	GG	CC	GG
1537	Alaskan Malamute	Mixed Breed	Mixed Breed	Mixed Breed	Mixed Breed	Chow Chow	Mixed Breed	Golden Retriever	CC	GG	GG	CC	GG
1538	Vizsla	Vizsla	Mixed Breed	Mixed Breed	Beagle	Beagle	Labrador Retriever	Labrador Retriever	CC	GG	GG	CC	GG
1539	Mixed Breed	Mixed Breed	German Shepherd Dog	German Shepherd Dog	Rottweiler	Rottweiler	Mixed Breed	Mixed Breed	CC	GG	GG	CC	GG
1540	Labrador Retriever	Labrador Retriever	Labrador Retriever	Labrador Retriever	Mixed Breed	Mixed Breed	Akita	Mixed Breed	CC	GG	GG	CC	GG
1541	Keeshond	Keeshond	Mixed Breed	Basenji	Mixed Breed	Mixed Breed	Mixed Breed	Mixed Breed	CC	GG	GG	CC	GG
1542	Lhasa Apso	Lhasa Apso	Shih Tzu	Shih Tzu	Lhasa Apso	Lhasa Apso	Lhasa Apso	Lhasa Apso	CC	GG	GG	CC	GG
1543	Japanese Chin	Mixed Breed	Labrador Retriever	Akita	Chinese Shar-Pei	Chow Chow	Mixed Breed	Manchester Terrier	CC	GG	GG	CC	GG
1544	Poodle (Miniature)	Poodle (Miniature)	Siberian Husky	Siberian Husky	Mixed Breed	Mixed Breed	Mixed Breed	Mixed Breed	CC	GG	GG	CC	GG
1545	Mixed Breed	Mixed Breed	Mixed Breed	Mixed Breed	Poodle (Miniature)	Poodle (Miniature)	Poodle (Miniature)	Poodle (Miniature)	CC	GG	GG	CC	GG
1546	Labrador Retriever	Labrador Retriever	Mixed Breed	Mixed Breed	Welsh Terrier	Welsh Terrier	Welsh Terrier	Welsh Terrier	CC	GG	GG	CC	GG
1547	Mixed Breed	Mixed Breed	Mixed Breed	Mixed Breed	Vizsla	Vizsla	American Staffordshire Terrier	American Staffordshire Terrier	CC	GG	GG	CC	GG
1548	Pekingese	Pekingese	Labrador Retriever	Labrador Retriever	Pekingese	Pekingese	Mixed Breed	Mixed Breed	CC	GG	GG	CC	GG
1549	Labrador Retriever	Labrador Retriever	Mixed Breed	Akita	Mixed Breed	Mixed Breed	Rottweiler	Labrador Retriever	CC	GG	GG	CC	GG
1550	Mixed Breed	Mixed Breed	Mixed Breed	Mixed Breed	Lowchen	Lowchen	Shih Tzu	Shih Tzu	CC	GG	GG	CC	GG
1551	Poodle (Miniature)	Poodle (Miniature)	Poodle (Miniature)	Poodle (Miniature)	Pomeranian	Pomeranian	Pomeranian	Pomeranian	CC	GG	GG	CC	GG
1552	Great Pyrenees	Great Pyrenees	Great Pyrenees	Great Pyrenees	Australian Shepherd	Australian Shepherd	Australian Shepherd	Australian Shepherd	CC	GG	GG	CC	GG
1553	Mixed Breed	Bulldog	Siberian Husky	Mixed Breed	Mixed Breed	Chow Chow	Mixed Breed	Mixed Breed	CC	GG	GG	CC	GG
1554	Boxer	Mixed Breed	Mixed Breed	Mixed Breed	Mixed Breed	German Shepherd Dog	Mixed Breed	Samoyed	CC	GG	GG	CC	GG
1555	Mixed Breed	Mixed Breed	Mixed Breed	Pekingese	Lhasa Apso	Mixed Breed	Mixed Breed	Mixed Breed	CC	GG	GG	CC	GG
1556	English Springer Spaniel	English Springer Spaniel	Mixed Breed	Mixed Breed	German Shepherd Dog	German Shepherd Dog	American Staffordshire Terrier	American Staffordshire Terrier	CC	GG	GG	CC	GG
1557	Australian Cattle Dog	Australian Cattle Dog	Mixed Breed	Mixed Breed	Mixed Breed	Mixed Breed	Cardigan Welsh Corgi	Cardigan Welsh Corgi	CC	GG	GG	CC	GG
1558	Chinese Shar-Pei	Chinese Shar-Pei	Mixed Breed	Mixed Breed	American Foxhound	American Foxhound	Mixed Breed	Mixed Breed	CC	GG	GG	CC	GG
1559	Boston Terrier	Boston Terrier	Mixed Breed	Mixed Breed	Maltese	Maltese	Maltese	Maltese	CC	GG	GG	CC	GG
1560	Mixed Breed	Mixed Breed	Pug	Pug	Mixed Breed	Mixed Breed	Lhasa Apso	Lhasa Apso	CC	GG	GG	CC	GG
1561	Basset Griffon Vendeen (Petit)	Basset Griffon Vendeen (Petit)	Mixed Breed	Mixed Breed	Kuvasz	Kuvasz	Kuvasz	Kuvasz	CC	GG	GG	CC	GG
1562	Cocker Spaniel	Cocker Spaniel	Mixed Breed	Mixed Breed	Poodle (Miniature)	Poodle (Miniature)	Pekingese	Pekingese	CC	GG	GG	CC	GG
1563	Mixed Breed	Bulldog	Mixed Breed	Shetland Sheepdog	Siberian Husky	Siberian Husky	Mixed Breed	Mixed Breed	NN	GG	GG	CC	GG
1564	Mixed Breed	Mixed Breed	Mixed Breed	Mixed Breed	Mixed Breed	German Shepherd Dog	Akita	Akita	CC	GG	GG	CC	GG
1565	Japanese Chin	Bullmastiff	Collie	Collie	German Shepherd Dog	German Shepherd Dog	German Shepherd Dog	German Shepherd Dog	CC	GG	GG	CC	GG
1566	Manchester Terrier	Manchester Terrier	Mixed Breed	Mixed Breed	Chihuahua	Chihuahua	Chihuahua	Chihuahua	CC	GG	GG	CC	GG
1567	Mixed Breed	Mixed Breed	Mixed Breed	Collie	Mixed Breed	Mixed Breed	Labrador Retriever	Labrador Retriever	CC	GG	GG	NN	GG
1568	Great Dane	Great Pyrenees	Mixed Breed	Mixed Breed	Mixed Breed	Mixed Breed	Great Pyrenees	Great Pyrenees	CC	GG	GG	CC	GG
1569	Rottweiler	Rottweiler	Mixed Breed	Mixed Breed	Saint Bernard	Saint Bernard	Saint Bernard	Saint Bernard	CC	GG	GG	CC	GG
1570	Mixed Breed	Mixed Breed	Shih Tzu	Mixed Breed	Dachshund	Dachshund	Mixed Breed	Mixed Breed	CC	GG	GG	CC	GG
1571	American Eskimo Dog	American Eskimo Dog	Boxer	Boxer	Brittany	Brittany	Siberian Husky	Siberian Husky	CC	GG	GG	CC	GG
1572	Basset Hound	Basset Hound	Kerry Blue Terrier	Kerry Blue Terrier	Labrador Retriever	Labrador Retriever	Mixed Breed	Mixed Breed	CC	GG	GG	CC	GG
1573	Mixed Breed	Mixed Breed	American Staffordshire Terrier	American Staffordshire Terrier	Rottweiler	Rottweiler	Rottweiler	Rottweiler	CC	GG	GG	CC	GG
1574	Mixed Breed	Mixed Breed	Vizsla	Vizsla	Bull Terrier (Miniature)	Bull Terrier (Miniature)	Gordon Setter	Gordon Setter	CC	GG	GT	CC	GG
1575	Boxer	Mixed Breed	Mixed Breed	Mixed Breed	Mixed Breed	Boxer	Japanese Shiba Inu	Mixed Breed	CC	GG	GG	CC	GG
1576	Pekingese	Pekingese	Poodle (Miniature)	Poodle (Miniature)	Mixed Breed	Mixed Breed	Maltese	Maltese	CC	GG	GG	CC	GG
1577	Bull Terrier	Mixed Breed	Golden Retriever	Golden Retriever	English Cocker Spaniel	English Cocker Spaniel	German Shepherd Dog	German Shepherd Dog	CC	GG	GG	CC	GG
1578	Mixed Breed	Bull Terrier	Mixed Breed	Dobermann Pinscher	Boxer	Boxer	Boxer	Boxer	CC	GG	GG	CC	GG
1579	Saint Bernard	Mixed Breed	Harrier	Harrier	Mixed Breed	Mixed Breed	Siberian Husky	Siberian Husky	CC	GG	GG	CC	GG
1580	Finnish Spitz	Finnish Spitz	Koolie	Koolie	Mixed Breed	Mixed Breed	Mixed Breed	Chinook	CC	GG	GG	CC	GG
1581	Mixed Breed	Rottweiler	Mixed Breed	Akita	Rottweiler	Mixed Breed	Boxer	Mixed Breed	CC	GG	GG	CC	GG
1582	American Staffordshire Terrier	Mixed Breed	Bulldog (American)	Mixed Breed	Mixed Breed	English Setter	American Staffordshire Terrier	Mixed Breed	CC	GG	GG	CC	GG
1583	Mixed Breed	Mixed Breed	American Foxhound	American Foxhound	Weimaraner	Weimaraner	Mixed Breed	Mixed Breed	NN	NN	NN	CC	NN
1584	Mixed Breed	Mixed Breed	German Shepherd Dog	German Shepherd Dog	German Spitz	German Spitz	German Spitz	German Spitz	CC	GG	GT	CC	GG
1585	Mixed Breed	Rottweiler	Mixed Breed	Mixed Breed	American Staffordshire Terrier	American Staffordshire Terrier	Mixed Breed	Mixed Breed	CC	GG	GG	CC	GG
1586	Mixed Breed	Mixed Breed	German Shepherd Dog	German Shepherd Dog	German Shepherd Dog	German Shepherd Dog	German Shepherd Dog	German Shepherd Dog	CC	GG	GG	CC	GG
1587	Mixed Breed	Mixed Breed	German Shorthaired Pointer	German Shorthaired Pointer	Poodle (Miniature)	Poodle (Miniature)	Poodle (Miniature)	Poodle (Miniature)	CC	GG	GG	CC	GG
1588	Mixed Breed	Mixed Breed	Mixed Breed	Mixed Breed	Golden Retriever	Golden Retriever	Old English Sheepdog	Old English Sheepdog	CC	GG	GG	CC	GG
1589	Mixed Breed	Mixed Breed	Afghan Hound	Afghan Hound	American Staffordshire Terrier	American Staffordshire Terrier	American Staffordshire Terrier	American Staffordshire Terrier	CC	GG	GG	CC	GG
1590	Fox Terrier (Wire)	Fox Terrier (Wire)	Pomeranian	Pomeranian	Golden Retriever	Golden Retriever	Poodle (Miniature)	Poodle (Miniature)	CC	GG	GG	CC	GG
1591	Boxer	Boxer	Cocker Spaniel	Cocker Spaniel	Schipperke	Schipperke	English Springer Spaniel	English Springer Spaniel	CC	GG	GG	CC	GG
1592	Golden Retriever	Golden Retriever	Golden Retriever	Golden Retriever	Golden Retriever	Mixed Breed	Poodle (Miniature)	Shetland Sheepdog	CC	GG	GG	CC	GG
1593	Italian Greyhound	Italian Greyhound	Australian Terrier	Australian Terrier	Bulldog	Bulldog	Chinese Shar-Pei	Chinese Shar-Pei	CC	GG	GG	CC	GG
1594	Alaskan Malamute	Alaskan Malamute	Alaskan Malamute	Alaskan Malamute	Siberian Husky	Siberian Husky	Siberian Husky	Siberian Husky	CC	GG	GG	CC	GG
1595	Belgian Sheepdog	Mixed Breed	Mixed Breed	Mixed Breed	Mixed Breed	Mixed Breed	Airedale Terrier	Mixed Breed	CC	GG	GG	CC	GG
1596	American Staffordshire Terrier	American Staffordshire Terrier	Mixed Breed	Mixed Breed	Labrador Retriever	Labrador Retriever	Staffordshire Bull Terrier	Staffordshire Bull Terrier	CC	GG	GG	CC	GG
1597	Mixed Breed	Mixed Breed	Boxer	Rottweiler	Mixed Breed	Boxer	Mixed Breed	Mixed Breed	CC	GG	GG	CC	GG
1598	Chow Chow	Chow Chow	Mixed Breed	Weimaraner	Mixed Breed	Mixed Breed	Beagle	Mixed Breed	CC	GG	GG	CC	GG
1599	Keeshond	Mixed Breed	Boxer	Mixed Breed	Mixed Breed	Border Collie	Mixed Breed	Mixed Breed	CC	GG	GG	CC	GG
1600	Golden Retriever	Golden Retriever	Mixed Breed	Mixed Breed	Poodle	Poodle	Poodle	Poodle	CC	GG	GG	CC	GG
1601	Bernese Mountain Dog	Mixed Breed	Collie	Collie	Mixed Breed	Mixed Breed	Chow Chow	Chow Chow	CC	GG	GG	CC	GG
1602	Maltese	Maltese	Shih Tzu	Mixed Breed	Schnauzer (Miniature)	Mixed Breed	Mixed Breed	Mixed Breed	CC	GG	GG	CC	GG
1603	Mixed Breed	Dachshund	Mixed Breed	Dachshund	American Staffordshire Terrier	Mixed Breed	Mixed Breed	Mixed Breed	CC	GG	GG	CC	GG
1604	Australian Cattle Dog	Australian Cattle Dog	Mixed Breed	Mixed Breed	Golden Retriever	Golden Retriever	Golden Retriever	Golden Retriever	CC	GG	GG	CC	GG
1605	Shih Tzu	Shih Tzu	Shih Tzu	Shih Tzu	Yorkshire Terrier	Yorkshire Terrier	Yorkshire Terrier	Yorkshire Terrier	CC	GG	GG	CC	GG
1606	Mixed Breed	German Shepherd Dog	Bernese Mountain Dog	Mixed Breed	Mixed Breed	Mixed Breed	Mixed Breed	Mixed Breed	CC	GG	GG	CC	GG
1607	Mixed Breed	Mixed Breed	German Shepherd Dog	German Shepherd Dog	Basset Hound	Basset Hound	Basset Hound	Basset Hound	CC	GG	GG	CC	GG
1608	Mixed Breed	Mixed Breed	Golden Retriever	Pekingese	Golden Retriever	Pekingese	Labrador Retriever	Irish Setter	CC	GG	GG	CC	GG
1609	Bull Terrier	Boxer	Irish Setter	Boxer	Mixed Breed	Mixed Breed	Mixed Breed	Bulldog	CC	GG	GG	CC	GG
1610	Australian Cattle Dog	Australian Cattle Dog	Mixed Breed	Mixed Breed	Cocker Spaniel	Cocker Spaniel	Cocker Spaniel	Cocker Spaniel	CC	GG	GG	CC	GG
1611	Miniature Pinscher	Miniature Pinscher	Belgian Tervuren	Belgian Tervuren	Miniature Pinscher	Miniature Pinscher	Miniature Pinscher	Miniature Pinscher	CC	GG	GG	CC	GG
1612	Rottweiler	Mixed Breed	Mixed Breed	Old English Sheepdog	Mixed Breed	Mixed Breed	Mixed Breed	Mixed Breed	CC	GG	GG	CC	GG
1613	Chow Chow	Chow Chow	Irish Red and White Setter	Irish Red and White Setter	Mixed Breed	Mixed Breed	Rottweiler	Rottweiler	CC	GG	GG	CC	GG
1614	Pekingese	Pekingese	Mixed Breed	Mixed Breed	Bichon Frise	Bichon Frise	Bichon Frise	Bichon Frise	CC	GG	GG	CC	GG
1615	Cocker Spaniel	Mixed Breed	Mixed Breed	Mixed Breed	Mixed Breed	Mixed Breed	Schnauzer (Miniature)	Miniature Pinscher	CC	GG	GG	CC	GG
1616	Australian Shepherd	Australian Shepherd	Mixed Breed	Mixed Breed	Mixed Breed	Mixed Breed	Collie	Mixed Breed	CC	GG	GG	CC	GG
1617	Schnauzer (Giant)	Schnauzer (Giant)	Mixed Breed	Mixed Breed	Mixed Breed	Mixed Breed	Staffordshire Bull Terrier	Mixed Breed	CC	GG	GG	CC	GG
1618	Japanese Shiba Inu	Dogue de Bordeaux	Mixed Breed	Australian Shepherd	Beagle	Dogue de Bordeaux	Rottweiler	Japanese Shiba Inu	CC	GG	GT	CC	GG
1619	Maltese	Maltese	Maltese	Maltese	Schnauzer (Miniature)	Schnauzer (Miniature)	Schnauzer (Miniature)	Schnauzer (Miniature)	CC	GG	GG	CC	GG
1620	Beagle	Mixed Breed	Tibetan Spaniel	Tibetan Spaniel	Mixed Breed	Mixed Breed	Redbone Coonhound	Redbone Coonhound	CC	GG	GG	CC	GG
1621	Mixed Breed	Mixed Breed	Bull Terrier	Bull Terrier	Bulldog (American)	Bulldog (American)	Bulldog (American)	Bulldog (American)	CC	GG	GG	CC	GG
1622	Argentine Dogo	Argentine Dogo	Mixed Breed	Mixed Breed	Mixed Breed	Mixed Breed	Border Collie	Border Collie	CC	GG	GG	CC	GG
1623	Mixed Breed	Mixed Breed	Mixed Breed	Mixed Breed	Leonberger	Leonberger	Russell Terrier	Russell Terrier	CC	GG	GG	CC	GG
1624	Australian Cattle Dog	Australian Cattle Dog	Australian Cattle Dog	Australian Cattle Dog	Mixed Breed	Mixed Breed	American Staffordshire Terrier	American Staffordshire Terrier	CC	GG	GG	CC	GG
1625	Entlebucher Mountain Dog	Entlebucher Mountain Dog	Rottweiler	Labrador Retriever	Rottweiler	Labrador Retriever	Labrador Retriever	Labrador Retriever	CC	GG	GG	CC	GG
1626	Mixed Breed	Mixed Breed	Boxer	Boxer	American Staffordshire Terrier	American Staffordshire Terrier	American Staffordshire Terrier	American Staffordshire Terrier	CC	GG	GG	CC	NN
1627	Mixed Breed	Akita	Mixed Breed	Mixed Breed	Boxer	Basset Hound	Mixed Breed	English Cocker Spaniel	CC	GG	GG	CC	GG
1628	Chinese Shar-Pei	Chinese Shar-Pei	Bearded Collie	Bearded Collie	Golden Retriever	Golden Retriever	Golden Retriever	Golden Retriever	CC	GG	GG	CC	GG
1629	Akita	Akita	Mixed Breed	Mixed Breed	Great Pyrenees	Great Pyrenees	Boxer	Boxer	CC	GG	GG	CC	GG
1630	Chinese Shar-Pei	Chinese Shar-Pei	Mixed Breed	Mixed Breed	Mixed Breed	Mixed Breed	Chihuahua	Chihuahua	CC	GG	GG	CC	GG
1631	Border Terrier	Border Terrier	Bulldog (American)	Bulldog (American)	Bulldog	Bulldog	Bulldog	Bulldog	CC	GG	GG	CC	GG
1632	Japanese Shiba Inu	Japanese Shiba Inu	Korean Jindo	Korean Jindo	Korean Jindo	Korean Jindo	Japanese Shiba Inu	Japanese Shiba Inu	CC	GG	GG	CC	GG
1633	Boxer	Boxer	Mixed Breed	Mixed Breed	Mixed Breed	German Shorthaired Pointer	Boxer	Boxer	CC	GG	GG	CC	GG
1634	Bull Terrier	Bull Terrier	Catahoula Leopard Dog	Catahoula Leopard Dog	Bulldog (American)	Bulldog (American)	Bulldog (American)	Bulldog (American)	CC	GG	GG	CC	GG
1635	Boxer	Shetland Sheepdog	Tibetan Terrier	Tibetan Terrier	Siberian Husky	Siberian Husky	Siberian Husky	Siberian Husky	CC	GG	GG	CC	GG
1636	Cocker Spaniel	Cocker Spaniel	Mixed Breed	Mixed Breed	Mixed Breed	Mixed Breed	Miniature Pinscher	Miniature Pinscher	CC	GG	GG	CC	GG
1637	American Staffordshire Terrier	American Staffordshire Terrier	Bull Terrier	Bull Terrier	Rottweiler	Rottweiler	Boston Terrier	Boston Terrier	CC	GG	GG	CC	GG
1638	American Staffordshire Terrier	American Staffordshire Terrier	Mixed Breed	Mixed Breed	Golden Retriever	Golden Retriever	Staffordshire Bull Terrier	Staffordshire Bull Terrier	CC	GG	GG	CC	GG
1639	Mixed Breed	Mixed Breed	Alaskan Malamute	Alaskan Malamute	Labrador Retriever	Labrador Retriever	Labrador Retriever	Labrador Retriever	CC	GG	GG	CC	GG
1640	Mixed Breed	Mixed Breed	Rottweiler	Rottweiler	Puli	Puli	Puli	Puli	CC	GG	GG	CC	GG
1641	Mixed Breed	Mixed Breed	Mixed Breed	Mixed Breed	Beagle	Beagle	Beagle	Beagle	CC	GG	GG	CC	GG
1642	Mixed Breed	German Shepherd Dog	Soft Coated Wheaten Terrier	Mixed Breed	Mixed Breed	Mixed Breed	Siberian Husky	American Staffordshire Terrier	CC	GG	GG	CC	GG
1643	Rottweiler	Rottweiler	Bulldog (American)	Bulldog (American)	Labrador Retriever	Labrador Retriever	Labrador Retriever	Labrador Retriever	CC	GG	GG	CC	GG
1644	Mixed Breed	Mixed Breed	Akita	Mixed Breed	Mixed Breed	Mixed Breed	Siberian Husky	Siberian Husky	CC	GG	GG	CC	GG
1645	Korean Jindo	Korean Jindo	Labrador Retriever	Labrador Retriever	Rottweiler	Rottweiler	Rottweiler	Rottweiler	CC	GG	GG	CC	GG
1646	Cocker Spaniel	Cocker Spaniel	Cocker Spaniel	Cocker Spaniel	Poodle (Miniature)	Poodle (Miniature)	Poodle (Miniature)	Poodle (Miniature)	CC	GG	GG	CC	GG
1647	Akita	Akita	German Shepherd Dog	German Shepherd Dog	Mixed Breed	Mixed Breed	German Shepherd Dog	German Shepherd Dog	CC	GG	GG	CC	GG
1648	Bichon Frise	Bichon Frise	Mixed Breed	Mixed Breed	Pekingese	Pekingese	Pekingese	Pekingese	CC	GG	GG	CC	GG
1649	Kuvasz	Kuvasz	Chow Chow	Chow Chow	Siberian Husky	Siberian Husky	Siberian Husky	Siberian Husky	CC	GG	GG	CC	GG
1650	Mixed Breed	Parson Russell Terrier	Pointing Griffon (Wire)	Pointing Griffon (Wire)	White Swiss Shepherd	White Swiss Shepherd	Mixed Breed	Mixed Breed	CC	GG	GG	CC	GG
1651	Cocker Spaniel	Cocker Spaniel	Mixed Breed	Mixed Breed	Poodle (Miniature)	Poodle (Miniature)	Poodle (Miniature)	Poodle (Miniature)	CC	GG	GG	CC	GG
1652	Pekingese	Pekingese	Korean Jindo	Korean Jindo	Collie	Collie	Lhasa Apso	Lhasa Apso	CC	GG	GG	CC	GG
1653	Mixed Breed	Mixed Breed	Australian Cattle Dog	Australian Cattle Dog	Mixed Breed	Mixed Breed	Australian Cattle Dog	Australian Cattle Dog	CC	GG	GG	CC	GG
1654	Australian Cattle Dog	Australian Cattle Dog	Australian Cattle Dog	Australian Cattle Dog	Mixed Breed	Mixed Breed	Cardigan Welsh Corgi	Cardigan Welsh Corgi	CC	GG	GG	CC	GG
1655	Mixed Breed	Cavalier King Charles Spaniel	German Shorthaired Pointer	Mixed Breed	Shih Tzu	Mixed Breed	Mixed Breed	Mixed Breed	CC	GG	GG	CC	GG
1656	Chihuahua	Chihuahua	English Springer Spaniel	English Springer Spaniel	Mixed Breed	Mixed Breed	Chihuahua	Chihuahua	CC	GG	GG	CC	GG
1657	Mixed Breed	Mixed Breed	Yorkshire Terrier	Yorkshire Terrier	Pug	Pug	Pug	Pug	CC	NN	GG	CC	GG
1658	Chinese Shar-Pei	Chinese Shar-Pei	Miniature Pinscher	Miniature Pinscher	Mixed Breed	Mixed Breed	Poodle (Miniature)	Poodle (Miniature)	CC	GG	GG	CC	GG
1659	Shih Tzu	Shih Tzu	Chinese Shar-Pei	Chinese Shar-Pei	Maltese	Maltese	Mixed Breed	Mixed Breed	CC	GG	GG	CC	GG
1660	English Toy Spaniel	English Toy Spaniel	Mixed Breed	Mixed Breed	Dachshund	Dachshund	Pomeranian	Pomeranian	CC	GG	GG	CC	GG
1661	Bichon Frise	Bichon Frise	Mixed Breed	Mixed Breed	Cocker Spaniel	Cocker Spaniel	Dachshund	Dachshund	NN	GG	GG	CC	GG
1662	American Staffordshire Terrier	American Staffordshire Terrier	Bernese Mountain Dog	Bernese Mountain Dog	Labrador Retriever	Labrador Retriever	Labrador Retriever	Labrador Retriever	CC	GG	GG	CC	GG
1663	Poodle	Labrador Retriever	Mixed Breed	Dachshund	Mixed Breed	Golden Retriever	Poodle	Poodle	CC	GG	GG	CC	GG
1664	Mixed Breed	Mixed Breed	Golden Retriever	Golden Retriever	Mixed Breed	Mixed Breed	Poodle	Poodle	CC	GG	GG	CC	GG
1665	German Shepherd Dog	German Shepherd Dog	Labrador Retriever	Labrador Retriever	Beagle	Beagle	Labrador Retriever	Labrador Retriever	NN	GG	GG	CC	GG
1666	Australian Shepherd	Australian Shepherd	German Shepherd Dog	German Shepherd Dog	Mixed Breed	Mixed Breed	Mixed Breed	Mixed Breed	CC	GG	GG	CC	GG
1667	Golden Retriever	Golden Retriever	Old English Sheepdog	Old English Sheepdog	Mixed Breed	Mixed Breed	Poodle	Poodle	CC	GG	GG	CC	GG
1668	Siberian Husky	Mixed Breed	Shetland Sheepdog	Mixed Breed	Mixed Breed	Mixed Breed	Siberian Husky	Siberian Husky	CC	GG	GG	CC	GG
1669	Fox Terrier (Toy)	Fox Terrier (Toy)	Rottweiler	Rottweiler	Mixed Breed	Mixed Breed	Mixed Breed	Mixed Breed	CC	GG	GG	CC	GG
1670	Shih Tzu	Shih Tzu	Mixed Breed	Mixed Breed	Maltese	Maltese	Maltese	Maltese	CC	GG	GG	CC	GG
1671	German Shepherd Dog	German Shepherd Dog	Alaskan Malamute	Alaskan Malamute	Labrador Retriever	Labrador Retriever	Labrador Retriever	Labrador Retriever	NN	GG	GG	CC	GG
1672	Blue Tick Coonhound	Blue Tick Coonhound	Blue Tick Coonhound	Blue Tick Coonhound	Rat Terrier	Rat Terrier	Rat Terrier	Rat Terrier	CC	GG	GG	CC	GG
1673	German Shepherd Dog	German Shepherd Dog	Mixed Breed	Mixed Breed	Rat Terrier	Rat Terrier	Rat Terrier	Rat Terrier	NN	GG	GG	CC	GG
1674	Mixed Breed	Collie	Mixed Breed	Chow Chow	German Shepherd Dog	Mixed Breed	Mixed Breed	Dalmatian	CC	AG	GG	CC	GG
1675	Coonhound (Black and Tan)	Mixed Breed	Chow Chow	Mixed Breed	Beagle	Beagle	Beagle	Beagle	CC	GG	GG	CC	GG
1676	Mixed Breed	Collie	Bullmastiff	Weimaraner	Mixed Breed	Mixed Breed	Mixed Breed	Whippet	CC	GG	GG	CC	GG
1677	Chow Chow	Chow Chow	Australian Shepherd	Australian Shepherd	Dachshund	Dachshund	Greyhound	Greyhound	CC	GG	GG	CC	GG
1678	Maltese	Collie	Mixed Breed	Mixed Breed	Mixed Breed	Mixed Breed	Alaskan Malamute	Mixed Breed	CC	GG	GG	CC	GG
1679	Mixed Breed	West Highland White Terrier	Mixed Breed	West Highland White Terrier	Mixed Breed	Mixed Breed	Mixed Breed	West Highland White Terrier	CC	GG	GG	CC	GG
1680	Mixed Breed	Chinese Shar-Pei	Mixed Breed	Labrador Retriever	Mixed Breed	Mixed Breed	Bull Terrier (Miniature)	Bull Terrier (Miniature)	CC	GG	GG	CC	GG
1681	Mixed Breed	Mixed Breed	Old English Sheepdog	Old English Sheepdog	Mixed Breed	Mixed Breed	Labrador Retriever	Labrador Retriever	CC	GG	GG	CC	GG
1682	Mixed Breed	Mixed Breed	American Staffordshire Terrier	American Staffordshire Terrier	Mixed Breed	Mixed Breed	Lhasa Apso	Lhasa Apso	CC	GG	GG	CC	GG
1683	Mixed Breed	Mixed Breed	Mixed Breed	Flat Coated Retriever	Mixed Breed	Cocker Spaniel	German Shepherd Dog	Mixed Breed	CC	GG	GG	CC	GG
1684	Lhasa Apso	Lhasa Apso	Mixed Breed	Mixed Breed	Chihuahua	Chihuahua	Chihuahua	Chihuahua	CC	GG	GG	CC	GG
1685	American Staffordshire Terrier	American Staffordshire Terrier	American Staffordshire Terrier	American Staffordshire Terrier	Australian Shepherd	Australian Shepherd	Australian Shepherd	Australian Shepherd	CC	GG	GG	CC	GG
1686	Dachshund	Mixed Breed	Mixed Breed	Mixed Breed	Mixed Breed	Mixed Breed	Mixed Breed	Golden Retriever	CC	GG	GG	CC	GG
1687	Maltese	Maltese	Shih Tzu	Shih Tzu	Chihuahua	Chihuahua	Chihuahua	Chihuahua	CC	GG	GG	CC	GG
1688	Mixed Breed	Mixed Breed	Shih Tzu	Shih Tzu	Silky Terrier	Silky Terrier	Silky Terrier	Silky Terrier	CC	GG	GG	CC	GG
1689	Australian Cattle Dog	Australian Cattle Dog	Norwich Terrier	Norwich Terrier	Mixed Breed	Mixed Breed	Akita	Mixed Breed	CC	GG	GG	CC	GG
1690	English Cocker Spaniel	English Cocker Spaniel	German Shepherd Dog	German Shepherd Dog	Mixed Breed	Mixed Breed	Mixed Breed	Mixed Breed	CC	GG	GG	CC	GG
1691	Mixed Breed	Mixed Breed	Mixed Breed	Mixed Breed	Siberian Husky	Siberian Husky	Keeshond	Keeshond	CC	GG	GG	CC	GG
1692	Mixed Breed	Mixed Breed	Mixed Breed	Mixed Breed	Chihuahua	Chihuahua	Chihuahua	Chihuahua	CC	GG	GG	CC	GG
1693	German Shepherd Dog	German Shepherd Dog	Mixed Breed	Mixed Breed	Mixed Breed	Mixed Breed	Labrador Retriever	Mixed Breed	CC	GG	GG	CC	GG
1694	Pomeranian	Pomeranian	Mixed Breed	Mixed Breed	Pomeranian	Pomeranian	Mixed Breed	Mixed Breed	CC	GG	GG	CC	GG
1695	Mixed Breed	Pug	Mixed Breed	Mixed Breed	Argentine Dogo	Argentine Dogo	Argentine Dogo	Argentine Dogo	CC	GG	GG	CC	GG
1696	Mixed Breed	Bull Terrier (Miniature)	Mixed Breed	Dobermann Pinscher	Mixed Breed	Mixed Breed	American Staffordshire Terrier	Dobermann Pinscher	CC	GG	GG	CC	GG
1697	Yorkshire Terrier	Yorkshire Terrier	Yorkshire Terrier	Yorkshire Terrier	Maltese	Maltese	Maltese	Maltese	CC	GG	GG	CC	GG
1698	Mixed Breed	Mixed Breed	Mixed Breed	German Shepherd Dog	Akita	Akita	English Springer Spaniel	English Springer Spaniel	CC	GG	GG	CC	GG
1699	Chihuahua	Chihuahua	Chihuahua	Chihuahua	Russell Terrier	Russell Terrier	Russell Terrier	Russell Terrier	CC	GG	GG	CC	GG
1700	Weimaraner	Weimaraner	Weimaraner	Weimaraner	Golden Retriever	Golden Retriever	Golden Retriever	Golden Retriever	CC	GG	GG	CC	GG
1701	Japanese Chin	Mixed Breed	Mixed Breed	Coton de Tulear	Dobermann Pinscher	Dobermann Pinscher	Dobermann Pinscher	Dobermann Pinscher	CC	GG	GG	CC	GG
1702	Mixed Breed	Mixed Breed	Chow Chow	Chow Chow	Parson Russell Terrier	Parson Russell Terrier	German Shepherd Dog	German Shepherd Dog	CC	GG	GG	CC	GG
1703	Poodle (Miniature)	Poodle (Miniature)	Poodle (Miniature)	Poodle (Miniature)	Shih Tzu	Shih Tzu	Shih Tzu	Shih Tzu	CC	GG	GG	CC	GG
1704	Mixed Breed	Mixed Breed	Mixed Breed	Bull Terrier	Basset Hound	Basset Hound	Redbone Coonhound	Redbone Coonhound	CC	GG	GG	CC	GG
1705	Chihuahua	Chihuahua	Mixed Breed	Mixed Breed	Bullmastiff	Bullmastiff	Cocker Spaniel	Cocker Spaniel	CC	GG	GG	CC	GG
1706	English Cocker Spaniel	Bull Terrier	Mixed Breed	Mixed Breed	Bulldog (American)	Bulldog (American)	Bulldog (American)	Bulldog (American)	CC	GG	GG	CC	GG
1707	Mixed Breed	Mixed Breed	Australian Shepherd	Mixed Breed	Basset Hound	Basset Hound	Basset Hound	Basset Hound	CC	AG	GG	CC	GG
1708	Chow Chow	Staffordshire Bull Terrier	Mixed Breed	Mixed Breed	Rottweiler	Mixed Breed	Tibetan Mastiff	Tibetan Mastiff	CC	GG	GG	CC	GG
1709	Golden Retriever	Boxer	Mixed Breed	Mixed Breed	Mixed Breed	Golden Retriever	Mixed Breed	Mixed Breed	CC	GG	GG	CC	GG
1710	Mixed Breed	German Shepherd Dog	Norwegian Elkhound	Mixed Breed	Siberian Husky	Siberian Husky	Siberian Husky	Siberian Husky	CC	GG	GG	CC	GG
1711	Miniature Pinscher	Miniature Pinscher	Keeshond	Keeshond	Mixed Breed	Mixed Breed	Pug	Pug	CC	GG	GG	CC	GG
1712	Dogue de Bordeaux	Dogue de Bordeaux	Border Collie	Border Collie	Border Collie	Border Collie	Cocker Spaniel	Cocker Spaniel	CC	GG	GG	CC	GG
1713	Fox Terrier (Toy)	Fox Terrier (Toy)	Fox Terrier (Toy)	Fox Terrier (Toy)	Mixed Breed	Dachshund	Staffordshire Bull Terrier	Mixed Breed	CC	GG	GG	CC	GG
1714	Mastiff	Boxer	Mastiff	Boxer	Boxer	Boxer	Mastiff	Mastiff	CC	GG	GG	CC	GG
1715	Labrador Retriever	Labrador Retriever	Munsterlander (Large)	Munsterlander (Large)	French Bulldog	French Bulldog	Golden Retriever	Golden Retriever	CC	GG	GG	CC	GG
1716	Chinese Shar-Pei	Chinese Shar-Pei	Border Collie	Border Collie	Mixed Breed	Mixed Breed	Samoyed	Samoyed	CC	GG	GG	CC	GG
1717	Australian Cattle Dog	Australian Cattle Dog	Golden Retriever	Golden Retriever	Australian Shepherd	Australian Shepherd	Australian Shepherd	Australian Shepherd	CC	GG	GG	CC	GG
1718	Lhasa Apso	Lhasa Apso	Shih Tzu	Shih Tzu	Pug	Pug	Pug	Pug	CC	GG	GG	CC	GG
1719	Shetland Sheepdog	Chinook	Mixed Breed	Mixed Breed	Parson Russell Terrier	Parson Russell Terrier	Parson Russell Terrier	Parson Russell Terrier	CC	GG	GG	CC	GG
1720	Boxer	Boxer	Mixed Breed	Mixed Breed	Dandie Dinmont Terrier	Dandie Dinmont Terrier	Mixed Breed	Mixed Breed	CC	GG	GG	CC	GG
1721	Golden Retriever	Golden Retriever	Icelandic Sheepdog	Icelandic Sheepdog	Argentine Dogo	Argentine Dogo	Argentine Dogo	Argentine Dogo	CC	GG	GG	CC	GG
1722	American Staffordshire Terrier	American Staffordshire Terrier	Fox Terrier (Toy)	Fox Terrier (Toy)	Gordon Setter	Gordon Setter	Mixed Breed	Mixed Breed	NN	NN	NN	CC	NN
1723	Yorkshire Terrier	Yorkshire Terrier	Mixed Breed	Mixed Breed	English Springer Spaniel	English Springer Spaniel	Bichon Frise	Bichon Frise	CC	GG	GG	CC	GG
1724	Mixed Breed	Chinese Shar-Pei	Bloodhound	Bloodhound	Poodle	Poodle	German Shepherd Dog	German Shepherd Dog	CC	GG	GG	CC	GG
1725	Chinese Crested	Chinese Crested	Dalmatian	Dalmatian	Bouvier Des Flanders	Bouvier Des Flanders	Mixed Breed	Mixed Breed	CC	GG	GG	CC	GG
1726	Samoyed	Mixed Breed	German Shepherd Dog	German Shepherd Dog	Border Collie	Border Collie	Border Collie	Border Collie	CC	GG	GG	CC	GG
1727	Labrador Retriever	Labrador Retriever	Labrador Retriever	Labrador Retriever	Bulldog	Bulldog	Bulldog	Bulldog	CC	GG	GG	CC	GG
1728	Pekingese	Pekingese	Brussels Griffon	Brussels Griffon	Brussels Griffon	Brussels Griffon	Brussels Griffon	Brussels Griffon	CC	GG	GG	CC	GG
1729	Mixed Breed	Mixed Breed	Labrador Retriever	Labrador Retriever	Great Pyrenees	Great Pyrenees	Great Pyrenees	Great Pyrenees	CC	GG	GG	CC	GG
1730	Mixed Breed	Mixed Breed	Mixed Breed	Mixed Breed	Catahoula Leopard Dog	Catahoula Leopard Dog	Catahoula Leopard Dog	Catahoula Leopard Dog	CC	GG	GG	CC	GG
1731	Mixed Breed	Poodle (Miniature)	Mixed Breed	Mixed Breed	Rhodesian Ridgeback	Italian Greyhound	Mixed Breed	Mixed Breed	CC	GG	GG	CC	GG
1732	Mixed Breed	Shih Tzu	Mixed Breed	Mixed Breed	Mixed Breed	Mixed Breed	Schnauzer (Miniature)	Mixed Breed	CC	GG	GG	CC	GG
1733	Rottweiler	Rottweiler	Mixed Breed	Mixed Breed	German Shepherd Dog	German Shepherd Dog	Chow Chow	Chow Chow	CC	GG	GG	CC	GG
1734	Mixed Breed	Mixed Breed	Golden Retriever	Golden Retriever	Australian Shepherd	Australian Shepherd	Australian Shepherd	Australian Shepherd	CC	GG	GG	CC	GG
1735	Brittany	Brittany	Whippet	Whippet	Canaan Dog	Canaan Dog	Canaan Dog	Canaan Dog	CC	GG	GG	CC	GG
1736	Mixed Breed	Pekingese	Labrador Retriever	Mixed Breed	Kerry Blue Terrier	Mixed Breed	Mixed Breed	Mixed Breed	CC	GG	GG	CC	GG
1737	Schnauzer (Miniature)	Schnauzer (Miniature)	Mixed Breed	Mixed Breed	Mixed Breed	Mixed Breed	English Springer Spaniel	English Springer Spaniel	CC	GG	GG	CC	GG
1738	American Staffordshire Terrier	Mixed Breed	Mixed Breed	Mixed Breed	Mixed Breed	Mixed Breed	Bullmastiff	Mixed Breed	CC	GG	GG	CC	GG
1739	Chow Chow	Chow Chow	Keeshond	Keeshond	Bulldog (American)	Bulldog (American)	Bulldog (American)	Bulldog (American)	CC	GG	GG	CC	GG
1740	Mixed Breed	Samoyed	Italian Greyhound	Mixed Breed	Mixed Breed	Mixed Breed	Mixed Breed	Mixed Breed	CC	GG	GG	CC	GG
1741	Poodle (Miniature)	Poodle (Miniature)	Mixed Breed	Mixed Breed	Manchester Terrier	Manchester Terrier	Great Dane	Great Dane	CC	GG	GG	CC	GG
1742	Mixed Breed	Mixed Breed	Lhasa Apso	Lhasa Apso	Mixed Breed	Mixed Breed	Poodle (Miniature)	Poodle (Miniature)	CC	GG	GG	CC	GG
1743	Shetland Sheepdog	English Setter	Mixed Breed	Mixed Breed	Mixed Breed	Mixed Breed	Staffordshire Bull Terrier	Mixed Breed	CC	GG	GG	CC	GG
1744	Mixed Breed	Mixed Breed	Rottweiler	Mixed Breed	Mixed Breed	Mixed Breed	Swedish Vallhund	Swedish Vallhund	CC	GG	GG	CC	GG
1745	Mixed Breed	Mixed Breed	Mixed Breed	Mixed Breed	Vizsla	Vizsla	Vizsla	Vizsla	CC	GG	GG	CC	GG
1746	Golden Retriever	Golden Retriever	Flat Coated Retriever	Flat Coated Retriever	Mixed Breed	Mixed Breed	American Staffordshire Terrier	American Staffordshire Terrier	CC	GG	GT	CC	GG
1747	Bulldog	Mixed Breed	Mixed Breed	Mixed Breed	Fox Terrier (Smooth)	Fox Terrier (Smooth)	Border Collie	Border Collie	CC	GG	GG	CC	GG
1748	Chesapeake Bay Retriever	Chesapeake Bay Retriever	Old English Sheepdog	Old English Sheepdog	Chesapeake Bay Retriever	Chesapeake Bay Retriever	Mixed Breed	Mixed Breed	CC	GG	GG	CC	GG
1749	Vizsla	Mixed Breed	Mixed Breed	Bull Terrier (Miniature)	Mixed Breed	Dobermann Pinscher	Boxer	Boxer	CC	GG	GG	CC	GG
1750	German Shepherd Dog	Mixed Breed	Border Collie	Border Collie	Harrier	Mixed Breed	White Swiss Shepherd	White Swiss Shepherd	CC	GG	GG	CC	GG
1751	Koolie	Koolie	Mixed Breed	Mixed Breed	Beagle	Beagle	Catahoula Leopard Dog	Catahoula Leopard Dog	CC	GG	GG	CC	GG
1752	Mixed Breed	Mixed Breed	Dalmatian	Dalmatian	Collie	Collie	Labrador Retriever	Labrador Retriever	CC	GG	TT	CC	GG
1753	Bichon Frise	Bichon Frise	Mixed Breed	Mixed Breed	German Wirehaired Pointer	German Wirehaired Pointer	Bichon Frise	Bichon Frise	CC	GG	GG	CC	GG
1754	Mixed Breed	Mixed Breed	Dachshund	Dachshund	Labrador Retriever	Mixed Breed	Korean Jindo	Korean Jindo	CC	GG	GG	CC	GG
1755	Mixed Breed	Mixed Breed	Coton de Tulear	Coton de Tulear	Chihuahua	Chihuahua	Chihuahua	Chihuahua	CC	GG	GG	CC	GG
1756	Mixed Breed	Mixed Breed	Mastiff	Mastiff	Labrador Retriever	Labrador Retriever	Labrador Retriever	Labrador Retriever	CC	GG	GG	CC	GG
1757	Mixed Breed	Mixed Breed	German Shepherd Dog	Mixed Breed	German Shepherd Dog	Mixed Breed	Collie	Mixed Breed	CC	GG	GG	CC	GG
1758	Koolie	Koolie	Mixed Breed	Rottweiler	Mixed Breed	Mixed Breed	Dachshund	Mixed Breed	CC	GG	GG	CC	GG
1759	Bulldog	Bulldog	Mixed Breed	Mixed Breed	Dachshund	Dachshund	Bulldog	Bulldog	CC	GG	GG	CC	GG
1760	Pekingese	Mixed Breed	Rottweiler	Mixed Breed	Cocker Spaniel	Cocker Spaniel	Cocker Spaniel	Cocker Spaniel	CC	GG	GG	CC	GG
1761	Mixed Breed	Mixed Breed	German Shepherd Dog	German Shepherd Dog	Rottweiler	Rottweiler	Weimaraner	Weimaraner	CC	GG	GG	CC	GG
1762	Mixed Breed	Mixed Breed	Mixed Breed	Mixed Breed	Mixed Breed	Mixed Breed	Schnauzer (Miniature)	Beagle	CC	GG	GG	CC	GG
1763	Pomeranian	Pomeranian	Siberian Husky	Siberian Husky	Mixed Breed	Mixed Breed	Pembroke Welsh Corgi	Pembroke Welsh Corgi	CC	GG	GG	CC	GG
1764	Kuvasz	Kuvasz	Chow Chow	Chow Chow	Schipperke	Schipperke	Mixed Breed	Mixed Breed	CC	GG	GG	CC	GG
1765	Mixed Breed	Mixed Breed	Mixed Breed	Collie	Mixed Breed	Mixed Breed	German Shepherd Dog	Chow Chow	CC	GG	GG	CC	GG
1766	Yorkshire Terrier	Yorkshire Terrier	Mixed Breed	Mixed Breed	Mixed Breed	Mixed Breed	Shetland Sheepdog	Shetland Sheepdog	CC	GG	GG	CC	GG
1767	Chow Chow	Mixed Breed	Collie	Mixed Breed	Mixed Breed	Mixed Breed	Mixed Breed	Dalmatian	CC	GG	GG	CC	GG
1768	Vizsla	Mixed Breed	Mixed Breed	Mixed Breed	Dachshund	Mixed Breed	Catahoula Leopard Dog	Catahoula Leopard Dog	CC	GG	GT	CC	GG
1769	German Shepherd Dog	American Staffordshire Terrier	German Shepherd Dog	American Staffordshire Terrier	Labrador Retriever	Labrador Retriever	Labrador Retriever	Labrador Retriever	CC	GG	GG	CC	GG
1770	Pomeranian	Pomeranian	Pomeranian	Pomeranian	Chihuahua	Chihuahua	Chihuahua	Chihuahua	CC	GG	GG	CC	GG
1771	Mixed Breed	Mixed Breed	Greater Swiss Mountain Dog	Greater Swiss Mountain Dog	Chihuahua	Chihuahua	Chihuahua	Chihuahua	CC	GG	GG	CC	GG
1772	Mixed Breed	Japanese Shiba Inu	Mixed Breed	Mixed Breed	Mixed Breed	Mixed Breed	Mixed Breed	Akita	CC	NN	GG	CC	GG
1773	Mixed Breed	Mixed Breed	Australian Shepherd	Australian Shepherd	Great Pyrenees	Great Pyrenees	Great Pyrenees	Great Pyrenees	CC	GG	GG	CC	GG
1774	Mixed Breed	Mixed Breed	Australian Shepherd	Australian Shepherd	Shetland Sheepdog	Shetland Sheepdog	Australian Cattle Dog	Australian Cattle Dog	CC	GG	GG	CC	GG
1775	Weimaraner	Weimaraner	American Eskimo Dog	American Eskimo Dog	Mixed Breed	Mixed Breed	Japanese Shiba Inu	Japanese Shiba Inu	CC	GG	GG	CC	GG
1776	Border Collie	Border Collie	Mixed Breed	Mixed Breed	Mixed Breed	Mixed Breed	Schnauzer (Miniature)	Mixed Breed	CC	GG	GG	CC	GG
1777	Golden Retriever	Golden Retriever	Silky Terrier	Silky Terrier	Labrador Retriever	Labrador Retriever	Golden Retriever	Golden Retriever	CC	GG	GG	CC	GG
1778	Beagle	Beagle	Norwegian Elkhound	Norwegian Elkhound	Australian Cattle Dog	Australian Cattle Dog	Australian Cattle Dog	Australian Cattle Dog	CC	GG	GG	CC	GG
1779	Australian Shepherd	Australian Shepherd	Brittany	Brittany	Mixed Breed	Mixed Breed	Mixed Breed	Great Pyrenees	CC	GG	GG	CC	GG
1780	Akita	Akita	Mixed Breed	Mixed Breed	Labrador Retriever	Labrador Retriever	Labrador Retriever	Labrador Retriever	CC	GG	GG	CC	GG
1781	Bulldog	Bulldog	Golden Retriever	Golden Retriever	Mixed Breed	Mixed Breed	American Staffordshire Terrier	American Staffordshire Terrier	CC	GG	GG	CC	GG
1782	Norfolk Terrier	Mixed Breed	Skye Terrier	Mixed Breed	Cavalier King Charles Spaniel	Cavalier King Charles Spaniel	Cavalier King Charles Spaniel	Cavalier King Charles Spaniel	CC	GG	GG	CC	GG
1783	Mixed Breed	Coonhound (Black and Tan)	Rottweiler	Rottweiler	Labrador Retriever	Labrador Retriever	Labrador Retriever	Labrador Retriever	CC	GG	GG	CC	GG
1784	Cocker Spaniel	Cocker Spaniel	Mixed Breed	Mixed Breed	American Staffordshire Terrier	American Staffordshire Terrier	American Staffordshire Terrier	American Staffordshire Terrier	CC	GG	GT	CC	GG
1785	Mixed Breed	Pekingese	Samoyed	Cocker Spaniel	Mixed Breed	Pekingese	Cocker Spaniel	Cocker Spaniel	CC	GG	GG	CC	GG
1786	German Shepherd Dog	Mixed Breed	Collie	Mixed Breed	Norwegian Elkhound	Norwegian Elkhound	Beagle	Beagle	CC	GG	GG	CC	GG
1787	Schnauzer (Miniature)	Mixed Breed	Poodle (Miniature)	Maltese	Mixed Breed	Mixed Breed	Mixed Breed	Mixed Breed	CC	GG	GG	CC	GG
1788	Mixed Breed	Mixed Breed	Boxer	Boxer	Rat Terrier	Rat Terrier	Rat Terrier	Rat Terrier	CC	GG	GG	CC	GG
1789	Mixed Breed	Mixed Breed	Gordon Setter	Gordon Setter	Brittany	Brittany	Brittany	Brittany	CC	GG	GG	CC	GG
1790	Mixed Breed	Samoyed	Mixed Breed	Japanese Shiba Inu	Labrador Retriever	Mixed Breed	Golden Retriever	Mixed Breed	CC	GG	GG	CC	GG
1791	Mixed Breed	Mixed Breed	Chinese Crested	Chinese Crested	Miniature Pinscher	Miniature Pinscher	Miniature Pinscher	Miniature Pinscher	CC	GG	GG	CC	GG
1792	Pekingese	Mixed Breed	Cocker Spaniel	Mixed Breed	Mixed Breed	Cocker Spaniel	Basset Hound	Cocker Spaniel	CC	GG	GG	CC	GG
1793	Siberian Husky	Siberian Husky	German Pinscher	German Pinscher	Siberian Husky	Siberian Husky	Australian Shepherd	Australian Shepherd	CC	GG	GG	CC	GG
1794	Chinese Shar-Pei	Mixed Breed	German Shepherd Dog	German Shepherd Dog	Mixed Breed	Mixed Breed	Chow Chow	Chow Chow	CC	GG	GG	CC	GG
1795	German Shepherd Dog	Dalmatian	Mixed Breed	Mixed Breed	Mixed Breed	Mixed Breed	Boxer	Boxer	CC	GG	GG	CC	GG
1796	Mixed Breed	Mixed Breed	Australian Shepherd	Mixed Breed	Keeshond	Mixed Breed	Mixed Breed	Mixed Breed	CC	GG	GG	CC	GG
1797	Chow Chow	Rottweiler	Mixed Breed	Mixed Breed	German Shepherd Dog	Collie	Mixed Breed	Mixed Breed	CC	GG	GG	CC	GG
1798	Chinese Shar-Pei	Mixed Breed	Mixed Breed	Mixed Breed	Mixed Breed	Australian Cattle Dog	Chow Chow	Chow Chow	CC	GG	GG	CC	GG
1799	Mixed Breed	Mixed Breed	Labrador Retriever	Labrador Retriever	Akita	Akita	Mixed Breed	Mixed Breed	CC	GG	GG	CC	GG
1800	Brittany	Brittany	Mixed Breed	Mixed Breed	Mixed Breed	Mixed Breed	English Setter	English Setter	CC	GG	GG	CC	GG
1801	Vizsla	Mixed Breed	Mixed Breed	Mixed Breed	Mixed Breed	Mixed Breed	Weimaraner	Weimaraner	CC	GG	GG	CC	GG
1802	Mixed Breed	Mixed Breed	German Shepherd Dog	German Shepherd Dog	Labrador Retriever	Labrador Retriever	Mixed Breed	Mixed Breed	CC	GG	GG	CC	GG
1803	Mixed Breed	Mixed Breed	Boxer	Boxer	Mixed Breed	Mixed Breed	White Swiss Shepherd	White Swiss Shepherd	CC	GG	GG	CC	GG
1804	Mixed Breed	Mixed Breed	Yorkshire Terrier	Yorkshire Terrier	Mixed Breed	Mixed Breed	Cesky Terrier	Cesky Terrier	CC	GG	GG	CC	GG
1805	Beagle	Mixed Breed	Mixed Breed	Mixed Breed	Australian Cattle Dog	Australian Cattle Dog	Chow Chow	Chow Chow	CC	GG	GG	CC	GG
1806	Rottweiler	Rottweiler	Great Dane	Great Dane	Alaskan Malamute	Alaskan Malamute	English Springer Spaniel	English Springer Spaniel	CC	GG	GG	CC	GG
1807	Mixed Breed	Mixed Breed	American Staffordshire Terrier	Mixed Breed	Mixed Breed	Mixed Breed	Mixed Breed	Boxer	CC	GG	GG	CC	GG
1808	American Staffordshire Terrier	American Staffordshire Terrier	Great Dane	Great Dane	Mixed Breed	Mixed Breed	Mixed Breed	Mixed Breed	CC	GG	GG	CC	GG
1809	Saint Bernard	Saint Bernard	Rottweiler	Rottweiler	Great Pyrenees	Great Pyrenees	Saluki	Saluki	CC	GG	GG	CC	GG
1810	Bulldog	Boxer	Schnauzer (Miniature)	Staffordshire Bull Terrier	Boxer	Boxer	Boxer	Boxer	CC	GG	GG	CC	GG
1811	Bichon Frise	Bichon Frise	German Shepherd Dog	German Shepherd Dog	Mixed Breed	Mixed Breed	Alaskan Malamute	Alaskan Malamute	CC	GG	GG	CC	GG
1812	Mixed Breed	Bullmastiff	Bulldog (American)	Bulldog	Mixed Breed	Bulldog	Bull Terrier	Mixed Breed	CC	GG	GG	CC	GG
1813	German Shepherd Dog	German Shepherd Dog	Schipperke	Schipperke	German Shepherd Dog	German Shepherd Dog	German Shepherd Dog	German Shepherd Dog	CC	GG	GG	CC	GG
1814	Mixed Breed	Mixed Breed	Schnauzer (Miniature)	Schnauzer (Miniature)	Chihuahua	Chihuahua	Chihuahua	Chihuahua	CC	GG	GG	CC	GG
1815	Mixed Breed	Mixed Breed	Sealyham Terrier	Sealyham Terrier	Mixed Breed	Mixed Breed	American Staffordshire Terrier	American Staffordshire Terrier	CC	GG	GG	CC	GG
1816	Mixed Breed	Poodle	Mixed Breed	Mixed Breed	Collie	Labrador Retriever	Golden Retriever	Golden Retriever	CC	AA	GG	CC	GG
1817	Pekingese	Pekingese	Shih Tzu	Shih Tzu	Pekingese	Pekingese	Pekingese	Pekingese	CC	GG	GG	CC	GG
1818	Catahoula Leopard Dog	Catahoula Leopard Dog	Afghan Hound	Mixed Breed	Mixed Breed	Mixed Breed	Chinook	Chinook	CC	GG	GG	CC	GG
1819	German Shepherd Dog	Mixed Breed	Labrador Retriever	Labrador Retriever	Collie	Collie	Collie	Collie	CC	GG	GG	CC	GG
1820	Golden Retriever	Australian Kelpie	Siberian Husky	Siberian Husky	Mixed Breed	Labrador Retriever	Dobermann Pinscher	Dobermann Pinscher	CC	GG	GG	CC	GG
1821	German Shepherd Dog	German Shepherd Dog	German Shepherd Dog	German Shepherd Dog	Mixed Breed	Mixed Breed	Labrador Retriever	Labrador Retriever	CC	GG	GG	CC	GG
1822	Mixed Breed	Mixed Breed	Labrador Retriever	Labrador Retriever	Great Pyrenees	Great Pyrenees	Pekingese	Pekingese	CC	GG	GG	CC	GG
1823	Sussex Spaniel	Sussex Spaniel	Dachshund	Dachshund	Chow Chow	Chow Chow	Bulldog	Bulldog	CC	GG	GG	CC	GG
1824	German Shepherd Dog	German Shepherd Dog	German Shepherd Dog	German Shepherd Dog	Labrador Retriever	Labrador Retriever	Labrador Retriever	Labrador Retriever	CC	GG	GG	CC	GG
1825	Airedale Terrier	Mixed Breed	Chow Chow	Mixed Breed	German Shepherd Dog	German Shepherd Dog	Russell Terrier	Russell Terrier	CC	GG	GG	CC	GG
1826	Cocker Spaniel	Cocker Spaniel	Whippet	Whippet	German Shorthaired Pointer	German Shorthaired Pointer	Mixed Breed	Mixed Breed	CC	GG	GG	CC	GG
1827	Boxer	Boxer	Labrador Retriever	Labrador Retriever	Mixed Breed	Mixed Breed	Border Collie	Border Collie	CC	GG	GG	CC	GG
1828	Dalmatian	Dalmatian	Pekingese	Pekingese	Lhasa Apso	Lhasa Apso	Shih Tzu	Shih Tzu	CC	GG	GG	CC	GG
1829	Mixed Breed	Mixed Breed	American Staffordshire Terrier	American Staffordshire Terrier	Catahoula Leopard Dog	Catahoula Leopard Dog	Catahoula Leopard Dog	Catahoula Leopard Dog	CC	GG	GG	CC	GG
1830	Papillon	Papillon	Papillon	Papillon	Papillon	Papillon	Mixed Breed	Australian Shepherd	CC	GG	GG	CC	GG
1831	Chow Chow	Chow Chow	Mixed Breed	Mixed Breed	Dalmatian	Dalmatian	Mixed Breed	Mixed Breed	CC	GG	GT	CC	GG
1832	Cocker Spaniel	Mixed Breed	Mixed Breed	Mixed Breed	Poodle (Miniature)	Poodle (Miniature)	Cocker Spaniel	Cocker Spaniel	CC	GG	GG	CC	GG
1833	Mixed Breed	Dobermann Pinscher	Labrador Retriever	Dachshund	Labrador Retriever	Labrador Retriever	American Eskimo Dog	American Eskimo Dog	CC	GG	GG	CC	GG
1834	Schipperke	Schipperke	Yorkshire Terrier	Yorkshire Terrier	Russell Terrier	Russell Terrier	Russell Terrier	Russell Terrier	CC	GG	GG	CC	GG
1835	Mixed Breed	Mixed Breed	Golden Retriever	Golden Retriever	Chihuahua	Chihuahua	Chow Chow	Chow Chow	CC	GG	GG	CC	GG
1836	Staffordshire Bull Terrier	Staffordshire Bull Terrier	Mixed Breed	Mixed Breed	Mixed Breed	Mixed Breed	Bulldog	Bulldog	CC	GG	GG	CC	GG
1837	Mixed Breed	Mixed Breed	Golden Retriever	Golden Retriever	Mixed Breed	Mixed Breed	Golden Retriever	Golden Retriever	NN	GG	GG	CC	GG
1838	Mixed Breed	Boston Terrier	Border Terrier	Border Terrier	American Staffordshire Terrier	American Staffordshire Terrier	American Staffordshire Terrier	American Staffordshire Terrier	CC	GG	GG	CC	GG
1839	Chihuahua	Chihuahua	Chihuahua	Chihuahua	Rat Terrier	Rat Terrier	Rat Terrier	Rat Terrier	CC	GG	GG	CC	GG
1840	Bulldog	Pug	Collie	Mixed Breed	Chihuahua	Chihuahua	Chihuahua	Chihuahua	CC	GG	GG	CC	GG
1841	Miniature Pinscher	Miniature Pinscher	Shetland Sheepdog	Shetland Sheepdog	Chihuahua	Chihuahua	Chihuahua	Chihuahua	CC	GG	GG	CC	GG
1842	Shih Tzu	Shih Tzu	Mixed Breed	Mixed Breed	Mixed Breed	Mixed Breed	Russell Terrier	Russell Terrier	CC	GG	GG	CC	GG
1843	Mixed Breed	Mixed Breed	Parson Russell Terrier	Parson Russell Terrier	American Staffordshire Terrier	American Staffordshire Terrier	Mixed Breed	Mixed Breed	CC	GG	GG	CC	GG
1844	Chow Chow	Chow Chow	Boxer	Boxer	Mixed Breed	Mixed Breed	Labrador Retriever	Labrador Retriever	CC	GG	GG	CC	GG
1845	Mixed Breed	Mixed Breed	Bulldog	French Bulldog	Mixed Breed	Mixed Breed	Mixed Breed	Mixed Breed	CC	GG	GG	CC	GG
1846	Mixed Breed	Mixed Breed	Bloodhound	Bloodhound	Chow Chow	Chow Chow	Chow Chow	Chow Chow	CC	GG	GG	CC	GG
1847	Mixed Breed	Mixed Breed	Mixed Breed	Bulldog	Mixed Breed	Dachshund	Samoyed	Samoyed	CC	GG	GG	CC	GG
1848	Catahoula Leopard Dog	Catahoula Leopard Dog	Catahoula Leopard Dog	Catahoula Leopard Dog	Tibetan Terrier	Tibetan Terrier	Tibetan Terrier	Tibetan Terrier	CC	GG	GG	CC	GG
1849	American Staffordshire Terrier	American Staffordshire Terrier	American Staffordshire Terrier	American Staffordshire Terrier	American Staffordshire Terrier	American Staffordshire Terrier	Mixed Breed	Mixed Breed	CC	GG	GT	CC	GG
1850	Mixed Breed	Labrador Retriever	Belgian Malinois	Mixed Breed	Mixed Breed	Mixed Breed	Mixed Breed	Collie	CC	GG	GG	CC	GG
1851	Mixed Breed	Mixed Breed	Yorkshire Terrier	Yorkshire Terrier	Dalmatian	Dalmatian	American Staffordshire Terrier	American Staffordshire Terrier	CC	GG	GG	CC	GG
1852	German Shepherd Dog	German Shepherd Dog	Mixed Breed	Mixed Breed	Border Collie	Border Collie	Mixed Breed	Mixed Breed	CC	GG	GG	CC	GG
1853	Mixed Breed	Mixed Breed	Chow Chow	Chow Chow	Chihuahua	Chihuahua	Chihuahua	Chihuahua	CC	GG	GG	CC	GG
1854	German Shepherd Dog	Mixed Breed	Whippet	Mixed Breed	Shetland Sheepdog	Shetland Sheepdog	Clumber Spaniel	Clumber Spaniel	CC	GG	GG	CC	GG
1855	Alaskan Malamute	Siberian Husky	Mixed Breed	Mixed Breed	Mixed Breed	Saint Bernard	Chinese Shar-Pei	Chinese Shar-Pei	CC	GG	GG	CC	GG
1856	Cardigan Welsh Corgi	Staffordshire Bull Terrier	Boxer	Labrador Retriever	Mixed Breed	Mixed Breed	Great Pyrenees	Mixed Breed	CC	GG	GG	CC	GG
1857	American Staffordshire Terrier	American Staffordshire Terrier	Mixed Breed	Mixed Breed	Mixed Breed	Mixed Breed	Bull Terrier (Miniature)	Bull Terrier (Miniature)	CC	GG	GG	CC	GG
1858	German Shepherd Dog	Mixed Breed	Mixed Breed	Shetland Sheepdog	Mixed Breed	Mixed Breed	Mixed Breed	Mixed Breed	CC	GG	GG	CC	GG
1859	Basset Hound	Basset Hound	Labrador Retriever	Labrador Retriever	Labrador Retriever	Labrador Retriever	Skye Terrier	Skye Terrier	CC	GG	GG	CC	GG
1860	Poodle (Miniature)	Poodle (Miniature)	Poodle (Miniature)	Poodle (Miniature)	Schnauzer (Miniature)	Schnauzer (Miniature)	Schnauzer (Miniature)	Schnauzer (Miniature)	CC	GG	GG	CC	GG
1861	Mixed Breed	Mixed Breed	American Staffordshire Terrier	American Staffordshire Terrier	Siberian Husky	Siberian Husky	Siberian Husky	Siberian Husky	CC	GG	GG	CC	GG
1862	Siberian Husky	Siberian Husky	Chow Chow	Chow Chow	Siberian Husky	Siberian Husky	Siberian Husky	Siberian Husky	CC	GG	GG	CC	GG
1863	Vizsla	Vizsla	Irish Setter	Irish Setter	Chinese Shar-Pei	Chinese Shar-Pei	Chinese Shar-Pei	Chinese Shar-Pei	CC	GG	GG	CC	GG
1864	Belgian Tervuren	Belgian Tervuren	Chesapeake Bay Retriever	Chesapeake Bay Retriever	Weimaraner	Weimaraner	Weimaraner	Weimaraner	CC	GG	GT	CC	GG
1865	Mixed Breed	Mixed Breed	American Staffordshire Terrier	American Staffordshire Terrier	Boxer	Boxer	Bulldog	Bulldog	CC	GG	GG	CC	GG
1866	Dachshund	Dachshund	Mixed Breed	Mixed Breed	Yorkshire Terrier	Yorkshire Terrier	Dachshund	Dachshund	CC	GG	GG	CC	GG
1867	German Shepherd Dog	German Shepherd Dog	Mixed Breed	Mixed Breed	Mixed Breed	Mixed Breed	Staffordshire Bull Terrier	Staffordshire Bull Terrier	CC	GG	GT	CC	GG
1868	Mixed Breed	Mixed Breed	Mixed Breed	Japanese Shiba Inu	Mixed Breed	Mixed Breed	Greyhound	Greyhound	CC	GG	GG	CC	GG
1869	Pomeranian	Pomeranian	Mixed Breed	Mixed Breed	Poodle (Miniature)	Poodle (Miniature)	Curly Coated Retriever	Curly Coated Retriever	CC	GG	GG	CC	GG
1870	Schnauzer (Standard)	Schnauzer (Standard)	Mixed Breed	Mixed Breed	Rottweiler	Rottweiler	Rottweiler	Rottweiler	CC	GG	GG	CC	GG
1871	Chinese Shar-Pei	Mixed Breed	Belgian Sheepdog	Labrador Retriever	Mixed Breed	Mixed Breed	German Shepherd Dog	Mixed Breed	CC	GG	GG	CC	GG
1872	Border Collie	Mixed Breed	Mixed Breed	German Shorthaired Pointer	Mixed Breed	Mixed Breed	Mixed Breed	Mixed Breed	CC	GG	GG	CC	GG
1873	Siberian Husky	Siberian Husky	Mixed Breed	Mixed Breed	Mixed Breed	Labrador Retriever	Pembroke Welsh Corgi	Mixed Breed	CC	GG	GG	CC	GG
1874	Japanese Chin	Japanese Chin	Pomeranian	Pomeranian	Cavalier King Charles Spaniel	Cavalier King Charles Spaniel	Cavalier King Charles Spaniel	Cavalier King Charles Spaniel	CC	GG	GG	CC	GG
1875	Pomeranian	Pomeranian	Mixed Breed	Mixed Breed	Havanese	Havanese	Mixed Breed	Mixed Breed	CC	GG	GG	CC	GG
1876	Mixed Breed	Mixed Breed	Argentine Dogo	Argentine Dogo	Mixed Breed	Mixed Breed	American Staffordshire Terrier	American Staffordshire Terrier	CC	GG	GT	CC	GG
1877	Harrier	Harrier	Mixed Breed	Mixed Breed	American Foxhound	American Foxhound	American Foxhound	American Foxhound	CC	GG	GG	CC	GG
1878	Chihuahua	Chihuahua	Mixed Breed	Mixed Breed	Mixed Breed	Mixed Breed	Dachshund	Dachshund	CC	GG	GG	CC	GG
1879	Mixed Breed	Mixed Breed	Belgian Tervuren	Belgian Tervuren	Mixed Breed	Mixed Breed	German Shepherd Dog	German Shepherd Dog	CC	GG	GG	CC	GG
1880	German Shepherd Dog	Mixed Breed	Mixed Breed	Mixed Breed	Mixed Breed	Mixed Breed	Fox Terrier (Wire)	Mixed Breed	CC	GG	GG	CC	GG
1881	Brittany	Brittany	Poodle (Miniature)	Poodle (Miniature)	Bichon Frise	Bichon Frise	Bichon Frise	Bichon Frise	CC	GG	GG	CC	GG
1882	Chihuahua	Chihuahua	Chihuahua	Chihuahua	Lhasa Apso	Mixed Breed	Mixed Breed	Mixed Breed	CC	GG	GG	CC	GG
1883	Mixed Breed	Mixed Breed	Canaan Dog	Canaan Dog	German Shepherd Dog	German Shepherd Dog	German Shepherd Dog	German Shepherd Dog	CC	GG	GG	CC	GG
1884	Collie	Mixed Breed	Beagle	Mixed Breed	Airedale Terrier	Mixed Breed	Collie	Mixed Breed	CC	GG	GG	CC	GG
1885	Weimaraner	Pembroke Welsh Corgi	Mixed Breed	Mixed Breed	Mixed Breed	Mixed Breed	Mixed Breed	Mixed Breed	CC	GG	GG	CC	GG
1886	Mixed Breed	Mixed Breed	Irish Terrier	Irish Terrier	Beagle	Beagle	Beagle	Beagle	CC	GG	GG	CC	GG
1887	Mixed Breed	Mixed Breed	Mixed Breed	Mixed Breed	Labrador Retriever	Mixed Breed	Basenji	Basenji	CC	GG	GG	CC	GG
1888	Mixed Breed	Mixed Breed	Chow Chow	Mixed Breed	American Eskimo Dog	American Eskimo Dog	American Eskimo Dog	American Eskimo Dog	CC	GG	GG	CC	GG
1889	Cocker Spaniel	Cocker Spaniel	Cocker Spaniel	Cocker Spaniel	Mixed Breed	Mixed Breed	Mixed Breed	Mixed Breed	CC	GG	GG	CC	GG
1890	Mixed Breed	Mixed Breed	Airedale Terrier	Dachshund	Vizsla	Vizsla	Rottweiler	Rottweiler	CC	GG	GG	CC	GG
1891	Mixed Breed	Mixed Breed	Samoyed	Chow Chow	Mixed Breed	Mixed Breed	Mixed Breed	German Shepherd Dog	CC	GG	GG	CC	GG
1892	Mixed Breed	Collie	Chow Chow	Samoyed	Bloodhound	Bloodhound	Mixed Breed	Mixed Breed	CC	GG	GG	CC	GG
1893	Mixed Breed	Mixed Breed	Mixed Breed	German Shepherd Dog	Mixed Breed	Mixed Breed	Weimaraner	Weimaraner	CC	GG	GT	CC	GG
1894	Mixed Breed	Chinese Shar-Pei	Mixed Breed	Mixed Breed	Mixed Breed	Alaskan Malamute	Mixed Breed	Mixed Breed	CC	GG	GG	CC	GG
1895	Mixed Breed	Collie	Mixed Breed	Australian Shepherd	Golden Retriever	Mixed Breed	Mixed Breed	Mixed Breed	CC	GG	GG	CC	GG
1896	Mixed Breed	Mixed Breed	Mixed Breed	Mixed Breed	Pomeranian	Pomeranian	Pomeranian	Pomeranian	CC	GG	GG	CC	GG
1897	Mixed Breed	Vizsla	English Cocker Spaniel	Mixed Breed	Poodle (Miniature)	Mixed Breed	Mixed Breed	Mixed Breed	CC	GG	GG	CC	GG
1898	Italian Greyhound	Italian Greyhound	German Shepherd Dog	German Shepherd Dog	Poodle (Miniature)	Poodle (Miniature)	Poodle (Miniature)	Poodle (Miniature)	CC	GG	GG	CC	GG
1899	Mixed Breed	Mixed Breed	Labrador Retriever	Labrador Retriever	Bulldog (American)	Bulldog (American)	Bulldog (American)	Bulldog (American)	CC	GG	GG	CC	GG
1900	Pomeranian	Pomeranian	Pomeranian	Pomeranian	Yorkshire Terrier	Yorkshire Terrier	Yorkshire Terrier	Yorkshire Terrier	CC	GG	GG	CC	GG
1901	Chihuahua	Chihuahua	White Swiss Shepherd	White Swiss Shepherd	Redbone Coonhound	Redbone Coonhound	Mixed Breed	Mixed Breed	CC	GG	GG	CC	GG
1902	Poodle (Miniature)	Poodle (Miniature)	Mixed Breed	Mixed Breed	Shih Tzu	Shih Tzu	Mixed Breed	Mixed Breed	CC	GG	GG	CC	GG
1903	Harrier	Mixed Breed	Mixed Breed	Mixed Breed	Australian Terrier	Mixed Breed	Mixed Breed	Whippet	CC	GG	GG	CC	GG
1904	Boxer	Boxer	Mixed Breed	Mixed Breed	Mixed Breed	Mixed Breed	Weimaraner	Mixed Breed	CC	GG	GG	CC	GG
1905	Mixed Breed	Mixed Breed	Rottweiler	Rottweiler	Australian Shepherd	Australian Shepherd	Cavalier King Charles Spaniel	Cavalier King Charles Spaniel	CC	GG	GG	CC	GG
1906	Pomeranian	Pomeranian	Schnauzer (Miniature)	Schnauzer (Miniature)	Mixed Breed	Mixed Breed	Mixed Breed	Mixed Breed	CC	GG	GG	CC	GG
1907	Mixed Breed	English Cocker Spaniel	Mixed Breed	Bull Terrier	Boxer	Akita	Mixed Breed	Mixed Breed	CC	GG	GG	NN	GG
1908	Mixed Breed	Mixed Breed	Shih Tzu	Shih Tzu	Shih Tzu	Shih Tzu	Mixed Breed	Mixed Breed	CC	GG	GG	CC	GG
1909	Mixed Breed	Mixed Breed	Weimaraner	Weimaraner	Beagle	Beagle	Beagle	Beagle	CC	GG	GG	CC	GG
1910	Border Collie	Border Collie	Mixed Breed	Mixed Breed	Border Collie	Border Collie	Mixed Breed	Mixed Breed	CC	GG	GG	CC	GG
1911	Mixed Breed	Mixed Breed	Chihuahua	Chihuahua	Pomeranian	Pomeranian	Mixed Breed	Mixed Breed	CC	GG	GG	CC	GG
1912	Mixed Breed	Mixed Breed	Mixed Breed	Chinese Shar-Pei	Rottweiler	Mixed Breed	Mixed Breed	Chinese Shar-Pei	CC	GG	GG	CC	GG
1913	Mixed Breed	Mixed Breed	Pembroke Welsh Corgi	Pembroke Welsh Corgi	Beagle	Beagle	Beagle	Beagle	CC	GG	GG	CC	GG
1914	Manchester Terrier	Mixed Breed	Whippet	Whippet	Entlebucher Mountain Dog	Entlebucher Mountain Dog	Poodle (Miniature)	Poodle (Miniature)	NN	NN	NN	CC	NN
1915	Rottweiler	Rottweiler	Rottweiler	Rottweiler	German Shepherd Dog	German Shepherd Dog	German Shepherd Dog	German Shepherd Dog	CC	GG	GG	CC	GG
1916	Mixed Breed	Mixed Breed	Akita	Akita	Mixed Breed	Samoyed	Kuvasz	Kuvasz	CC	GG	GG	CC	GG
1917	Boxer	Mixed Breed	Mixed Breed	Mixed Breed	Mixed Breed	Mixed Breed	Boston Terrier	Mixed Breed	CC	GG	GG	CC	GG
1918	American Staffordshire Terrier	American Staffordshire Terrier	German Shorthaired Pointer	German Shorthaired Pointer	Mixed Breed	Mixed Breed	Great Pyrenees	Great Pyrenees	CC	GG	GG	CC	GG
1919	German Shepherd Dog	German Shepherd Dog	Australian Cattle Dog	Australian Cattle Dog	Australian Shepherd	Australian Shepherd	Australian Shepherd	Australian Shepherd	CC	GG	GG	CC	GG
1920	Mixed Breed	Mixed Breed	Mixed Breed	Mixed Breed	Treeing Walker Coonhound	Treeing Walker Coonhound	Treeing Walker Coonhound	Treeing Walker Coonhound	CC	GG	GG	CC	GG
1921	Mixed Breed	Mixed Breed	Cairn Terrier	Cairn Terrier	Mixed Breed	Mixed Breed	Cocker Spaniel	Cocker Spaniel	CC	GG	GG	CC	GG
1922	Mixed Breed	Dachshund	Mixed Breed	Mixed Breed	Mixed Breed	Bulldog	Mixed Breed	Mixed Breed	CC	GG	GG	CC	GG
1923	Affenpinscher	Affenpinscher	American Foxhound	American Foxhound	Golden Retriever	Golden Retriever	Beagle	Beagle	CC	GG	GG	CC	GG
1924	Miniature Pinscher	Miniature Pinscher	Mixed Breed	Mixed Breed	Boston Terrier	Boston Terrier	Boston Terrier	Boston Terrier	CC	GG	GG	CC	GG
1925	Mixed Breed	Mixed Breed	Alaskan Malamute	Alaskan Malamute	Treeing Walker Coonhound	Treeing Walker Coonhound	Treeing Walker Coonhound	Treeing Walker Coonhound	CC	GG	GG	CC	GG
1926	Chihuahua	Chihuahua	Chihuahua	Chihuahua	German Spitz	German Spitz	German Spitz	German Spitz	CC	GG	GG	CC	GG
1927	Labrador Retriever	Labrador Retriever	Labrador Retriever	Labrador Retriever	Poodle	Poodle	Poodle	Poodle	CC	GG	GG	CC	GG
1928	Poodle (Miniature)	Poodle (Miniature)	Mixed Breed	Mixed Breed	Yorkshire Terrier	Yorkshire Terrier	Mixed Breed	Mixed Breed	CC	GG	GG	CC	GG
1929	Belgian Sheepdog	Belgian Sheepdog	Chinese Shar-Pei	Chinese Shar-Pei	Labrador Retriever	Labrador Retriever	Labrador Retriever	Labrador Retriever	CC	GG	GG	CC	GG
1930	Mixed Breed	Mixed Breed	Mixed Breed	Mixed Breed	Bulldog (American)	Bulldog (American)	Bulldog (American)	Bulldog (American)	CC	GG	GG	CC	GG
1931	American Staffordshire Terrier	American Staffordshire Terrier	American Staffordshire Terrier	American Staffordshire Terrier	Bulldog (American)	Bulldog (American)	Bulldog (American)	Bulldog (American)	CC	GG	GG	CC	GG
1932	Dogue de Bordeaux	Dogue de Bordeaux	Mixed Breed	Mixed Breed	Mixed Breed	Mixed Breed	American Eskimo Dog	American Eskimo Dog	CC	GG	GG	CC	GG
1933	Maltese	Mixed Breed	Mixed Breed	Mixed Breed	Mixed Breed	German Shorthaired Pointer	Dobermann Pinscher	Mixed Breed	CC	GG	GG	CC	GG
1934	Mixed Breed	Mixed Breed	Mixed Breed	Mixed Breed	Beagle	Beagle	Beagle	Beagle	CC	GG	GG	CC	GG
1935	Mixed Breed	Mixed Breed	German Shepherd Dog	German Shepherd Dog	Collie	Mixed Breed	Labrador Retriever	Labrador Retriever	CC	GG	GG	CC	GG
1936	Cocker Spaniel	Collie	Mixed Breed	Mixed Breed	Mixed Breed	English Springer Spaniel	Chow Chow	Chow Chow	CC	GG	GG	CC	GG
1937	Chinese Shar-Pei	Chinese Shar-Pei	Mixed Breed	Mixed Breed	Mixed Breed	Mixed Breed	Boston Terrier	Boston Terrier	CC	GG	GG	CC	GG
1938	Labrador Retriever	Mixed Breed	Mixed Breed	Mixed Breed	Chow Chow	Chow Chow	Chow Chow	Chow Chow	CC	GG	GG	CC	GG
1939	Mixed Breed	Mixed Breed	Mixed Breed	Mixed Breed	Cardigan Welsh Corgi	Cardigan Welsh Corgi	Great Pyrenees	Great Pyrenees	CC	GG	GG	CC	GG
1940	German Shepherd Dog	German Shepherd Dog	Mixed Breed	Beagle	Mixed Breed	Mixed Breed	Mixed Breed	Mixed Breed	CC	GG	GG	CC	GG
1941	Bullmastiff	Mixed Breed	Bull Terrier	Bull Terrier	Bulldog (American)	Bulldog (American)	Bulldog (American)	Bulldog (American)	CC	GG	GT	CC	GG
1942	Mixed Breed	Labrador Retriever	Mixed Breed	Mixed Breed	Siberian Husky	Siberian Husky	German Shepherd Dog	German Shepherd Dog	CC	GG	GG	CC	GG
1943	Siberian Husky	Siberian Husky	Siberian Husky	Siberian Husky	Rat Terrier	Rat Terrier	Rat Terrier	Rat Terrier	CC	GG	GG	CC	GG
1944	Mixed Breed	Mixed Breed	American Staffordshire Terrier	American Staffordshire Terrier	Labrador Retriever	Labrador Retriever	Miniature Pinscher	Miniature Pinscher	CC	GG	GG	CC	GG
1945	Golden Retriever	Golden Retriever	Belgian Tervuren	Belgian Tervuren	Mixed Breed	Mixed Breed	Soft Coated Wheaten Terrier	Soft Coated Wheaten Terrier	CC	GG	GG	CC	GG
1946	Mixed Breed	Boxer	Mixed Breed	Mixed Breed	Mixed Breed	Mixed Breed	Mixed Breed	Shetland Sheepdog	CC	GG	GG	CC	GG
1947	Schnauzer (Miniature)	Mixed Breed	Rottweiler	Rottweiler	Mixed Breed	Mixed Breed	Chow Chow	Chow Chow	CC	GG	GG	CC	GG
1948	Mixed Breed	Mixed Breed	Bulldog (American)	Bulldog (American)	Alaskan Malamute	Alaskan Malamute	Mixed Breed	Mixed Breed	CC	GG	GG	CC	GG
1949	Beagle	Beagle	Beagle	Beagle	Chihuahua	Chihuahua	Chihuahua	Chihuahua	CC	GG	GT	CC	GG
1950	Manchester Terrier	Manchester Terrier	Pomeranian	Pomeranian	Yorkshire Terrier	Yorkshire Terrier	Mixed Breed	Mixed Breed	CC	GG	GG	CC	GG
1951	Dachshund	Dachshund	Lhasa Apso	Lhasa Apso	Pomeranian	Pomeranian	Pomeranian	Pomeranian	CC	GG	GG	CC	GG
1952	Mixed Breed	Mixed Breed	Rottweiler	Rottweiler	Labrador Retriever	Labrador Retriever	French Bulldog	French Bulldog	CC	GG	GG	CC	GG
1953	Labrador Retriever	Mixed Breed	Mixed Breed	Brittany	English Cocker Spaniel	Mixed Breed	Newfoundland	Mixed Breed	CC	GG	GG	CC	GG
1954	Labrador Retriever	Labrador Retriever	Labrador Retriever	Labrador Retriever	Catahoula Leopard Dog	Catahoula Leopard Dog	Catahoula Leopard Dog	Catahoula Leopard Dog	CC	AG	GG	CC	GG
1955	Mixed Breed	Mixed Breed	Mixed Breed	Mixed Breed	Rhodesian Ridgeback	Rhodesian Ridgeback	Labrador Retriever	Labrador Retriever	CC	GG	GG	CC	GG
1956	Maltese	Maltese	Maltese	Maltese	Lhasa Apso	Lhasa Apso	Lhasa Apso	Lhasa Apso	CC	GG	GG	CC	GG
1957	Plott	Plott	Plott	Plott	Poodle	Poodle	Poodle	Poodle	CC	GG	GG	CC	GG
1958	Mixed Breed	Mixed Breed	Mixed Breed	Mixed Breed	Cane Corso	Cane Corso	Cane Corso	Cane Corso	CC	GG	GG	CC	GG
1959	German Shepherd Dog	German Shepherd Dog	German Shepherd Dog	German Shepherd Dog	White Swiss Shepherd	Mixed Breed	Golden Retriever	Golden Retriever	CC	GG	GG	CC	GG
1960	Chinese Shar-Pei	Chinese Shar-Pei	Labrador Retriever	Labrador Retriever	Australian Shepherd	Australian Shepherd	Australian Shepherd	Australian Shepherd	CC	GG	GG	CC	GG
1961	Mixed Breed	Mixed Breed	Belgian Sheepdog	Belgian Sheepdog	Russell Terrier	Russell Terrier	Russell Terrier	Russell Terrier	CC	GG	GG	CC	GG
1962	Great Pyrenees	Great Pyrenees	Papillon	Papillon	White Swiss Shepherd	White Swiss Shepherd	German Shorthaired Pointer	German Shorthaired Pointer	CC	GG	GG	CC	GG
1963	Poodle (Miniature)	Poodle (Miniature)	Mixed Breed	Mixed Breed	Chihuahua	Chihuahua	Chihuahua	Chihuahua	CC	GG	GG	CC	GG
1964	Labrador Retriever	Labrador Retriever	Labrador Retriever	Labrador Retriever	Beagle	Beagle	Beagle	Beagle	CC	GG	GG	CC	GG
1965	Mixed Breed	Mixed Breed	German Shepherd Dog	German Shepherd Dog	Bulldog (American)	Bulldog (American)	Bulldog (American)	Bulldog (American)	CC	GG	GG	CC	GG
1966	Labrador Retriever	Labrador Retriever	Labrador Retriever	Labrador Retriever	Border Collie	Border Collie	Border Collie	Border Collie	CC	GG	GG	CC	GG
1967	Mixed Breed	Mixed Breed	Chihuahua	Chihuahua	Brittany	Brittany	Yorkshire Terrier	Yorkshire Terrier	CC	GG	GG	CC	GG
1968	Labrador Retriever	Mixed Breed	Mixed Breed	Mixed Breed	Mixed Breed	Shetland Sheepdog	Collie	Collie	CC	GG	GG	CC	GG
1969	Blue Tick Coonhound	Blue Tick Coonhound	Blue Tick Coonhound	Blue Tick Coonhound	Bulldog (American)	Bulldog (American)	Bulldog (American)	Bulldog (American)	CC	GG	GG	CC	GG
1970	Chow Chow	Mixed Breed	Mixed Breed	Rottweiler	Mixed Breed	Rottweiler	Mixed Breed	Australian Shepherd	CC	GG	GG	CC	GG
1971	Yorkshire Terrier	Yorkshire Terrier	Yorkshire Terrier	Yorkshire Terrier	American Staffordshire Terrier	American Staffordshire Terrier	American Staffordshire Terrier	American Staffordshire Terrier	CC	GG	GG	CC	GG
1972	Argentine Dogo	Argentine Dogo	Mixed Breed	Mixed Breed	German Shepherd Dog	German Shepherd Dog	Mixed Breed	Mixed Breed	CC	GG	GG	CC	GG
1973	Bullmastiff	Bullmastiff	Mixed Breed	Mixed Breed	Pomeranian	Pomeranian	Pomeranian	Pomeranian	CC	GG	GG	CC	GG
1974	Mixed Breed	Mixed Breed	Italian Greyhound	Italian Greyhound	Belgian Malinois	Belgian Malinois	Belgian Malinois	Belgian Malinois	CC	GG	GG	CC	GG
1975	Mixed Breed	Mixed Breed	Shih Tzu	Shih Tzu	Poodle (Miniature)	Poodle (Miniature)	Shetland Sheepdog	Shetland Sheepdog	CC	GG	GG	CC	GG
1976	Rottweiler	Rottweiler	Bulldog	Bulldog	Mixed Breed	Mixed Breed	Mixed Breed	Mixed Breed	CC	GG	GG	CC	GG
1977	Mixed Breed	Shih Tzu	Pekingese	Pekingese	Shih Tzu	Shih Tzu	Shih Tzu	Shih Tzu	CC	GG	GG	CC	GG
1978	Maltese	Maltese	Mixed Breed	Mixed Breed	Cocker Spaniel	Cocker Spaniel	Cocker Spaniel	Cocker Spaniel	CC	GG	GG	CC	GG
1979	Mixed Breed	Boxer	Mixed Breed	Chow Chow	Basset Hound	Mixed Breed	Chinese Shar-Pei	Mixed Breed	CC	GG	GG	CC	GG
1980	Mixed Breed	Mixed Breed	Rottweiler	Rottweiler	Border Collie	Border Collie	Australian Cattle Dog	Australian Cattle Dog	CC	GG	GG	CC	GG
1981	German Shepherd Dog	German Shepherd Dog	Lhasa Apso	Lhasa Apso	Border Collie	Border Collie	Border Collie	Border Collie	CC	GG	GG	CC	GG
1982	Mixed Breed	Mixed Breed	Labrador Retriever	Labrador Retriever	German Shorthaired Pointer	German Shorthaired Pointer	German Shorthaired Pointer	German Shorthaired Pointer	CC	GG	GG	CC	GG
1983	Chihuahua	Chihuahua	Chihuahua	Chihuahua	Russell Terrier	Russell Terrier	Russell Terrier	Russell Terrier	CC	GG	GG	CC	GG
1984	Rottweiler	Rottweiler	Mixed Breed	Mixed Breed	Mixed Breed	Mixed Breed	Collie	Boxer	CC	GG	GG	CC	GG
1985	English Springer Spaniel	Chow Chow	Mixed Breed	Mixed Breed	Golden Retriever	Golden Retriever	Golden Retriever	Golden Retriever	CC	GG	GG	CC	GG
1986	Mixed Breed	Mixed Breed	Chow Chow	Chow Chow	Greyhound	Greyhound	Mixed Breed	Mixed Breed	CC	GG	GG	CC	GG
1987	Chinese Crested	Chinese Crested	Keeshond	Keeshond	Chinese Crested	Chinese Crested	Chinese Crested	Chinese Crested	CC	GG	GG	CC	GG
1988	Collie	Mixed Breed	Chow Chow	Mixed Breed	Mixed Breed	Mixed Breed	Mixed Breed	Mixed Breed	CC	GG	GG	CC	GG
1989	Boxer	Boxer	Saint Bernard	Saint Bernard	Cane Corso	Cane Corso	Cane Corso	Cane Corso	CC	GG	GG	CC	GG
1990	Mixed Breed	Mixed Breed	Golden Retriever	Golden Retriever	Border Collie	Border Collie	Mixed Breed	Mixed Breed	CC	GG	GG	CC	GG
1991	Mixed Breed	Dobermann Pinscher	Mixed Breed	Collie	American Staffordshire Terrier	American Staffordshire Terrier	Bull Terrier	Bull Terrier	CC	GG	GG	CC	GG
1992	Golden Retriever	Golden Retriever	Golden Retriever	Golden Retriever	Rottweiler	Rottweiler	Rottweiler	Rottweiler	CC	GG	GG	CC	GG
1993	Mixed Breed	Mixed Breed	Mixed Breed	Mixed Breed	Mixed Breed	Shetland Sheepdog	Akita	Mixed Breed	CC	GG	GG	CC	GG
1994	Catahoula Leopard Dog	Catahoula Leopard Dog	Fox Terrier (Wire)	Fox Terrier (Wire)	Bulldog (American)	Bulldog (American)	Bulldog (American)	Bulldog (American)	CC	GG	GT	CC	NN
1995	Labrador Retriever	Labrador Retriever	Icelandic Sheepdog	Icelandic Sheepdog	Labrador Retriever	Labrador Retriever	Mixed Breed	Mixed Breed	CC	GG	GG	CC	GG
1996	Saint Bernard	Saint Bernard	Pembroke Welsh Corgi	Pembroke Welsh Corgi	Rottweiler	Rottweiler	Labrador Retriever	Labrador Retriever	CC	GG	GG	CC	GG
1997	Mixed Breed	Mixed Breed	American Staffordshire Terrier	American Staffordshire Terrier	Bull Terrier (Miniature)	Mixed Breed	Dogue de Bordeaux	Dogue de Bordeaux	CC	GG	GG	CC	GG
1998	Mixed Breed	Mixed Breed	Mixed Breed	Mixed Breed	Catahoula Leopard Dog	Catahoula Leopard Dog	Catahoula Leopard Dog	Catahoula Leopard Dog	CC	GG	GG	CC	GG
1999	Cesky Terrier	Cesky Terrier	Shih Tzu	Shih Tzu	Schnauzer (Miniature)	Schnauzer (Miniature)	Yorkshire Terrier	Yorkshire Terrier	CC	GG	GG	CC	GG
[truncated: 32,325 more rows]
