# Supplementary material for: Frequency of five disease-causing genetic mutations in a large mixed-breed dog population (2011–2012)
Source: PLoS One. 2017 Nov 22;12(11):e0188543. doi: 10.1371/journal.pone.0188543 (PMC5699815; doi:10.1371/journal.pone.0188543)
Supplement: S2 Table — P-values are reported for all pairwise Fisher tests, with Bonferroni-Holm correction for multiple comparisons; p ≤ 0.05 was considered significant. Within each column, the letter indicates this value is statistically significantly different from all other different letters in that column. (XLSX) [file pone.0188543.s002.xlsx]

## Sheet: Sheet1
Carrier/Heterozygous Dogs						Homozygous Dogs						Alternate/Mutated Allele Frequency
Disease	Number of Heterozygotes	Number Tested	Percent	Fisher Compare		Disease	Number of Homozygotes	Number Tested	Percent	Fisher Compare		Disease	Number of Homozygotes	Number Tested	Percent	Fisher Compare
HUU	1517	34118	4.44633	a		HUU	57	34118	0.16707	a		HUU	1631	68236	2.39023	a
CYST	1	34104	0.00293	d		CYST	0	34104	0	b		CYST	1	68208	0.00147	d
FVIID	288	34031	0.84629	b		FVIID	65	34031	0.191	a		FVIID	418	68062	0.61415	b
MYC	0	33761	0	d		MYC	0	33761	0	b		MYC	0	67522	0	d
PFKD	19	34112	0.0557	c		PFKD	0	34112	0	b		PFKD	19	68224	0.02785	c
	Original P-Value	Adjusted P-Value					Original P-Value	Adjusted P-Value					Original P-Value	Adjusted P-Value
HUU-CYST	0	0				HUU-CYST	1.35576e-17	9.48979e-17				HUU-CYST	0	0
HUU-FVIID	1.1624e-205	8.13681e-205				HUU-FVIID	0.469931	1				HUU-FVIID	2.35019e-170	1.64513e-169
HUU-MYC	0	0				HUU-MYC	1.41586e-17	9.48979e-17				HUU-MYC	0	0
HUU-PFKD	0	0				HUU-PFKD	1.35568e-17	9.48979e-17				HUU-PFKD	0	0
CYST-FVIID	1.17646e-85	5.88232e-85				CYST-FVIID	2.45183e-20	2.43318e-19				CYST-FVIID	1.05239e-124	5.26195e-124
CYST-MYC	1	1				CYST-MYC	1	1				CYST-MYC	1	1
CYST-PFKD	3.99642e-05	7.99283e-05				CYST-PFKD	1	1				CYST-PFKD	4.00093e-05	8.00185e-05
FVIID-MYC	3.78523e-87	2.27114e-86				FVIID-MYC	5.43174e-20	4.34539e-19				FVIID-MYC	4.24973e-126	2.54984e-125
FVIID-PFKD	1.6481e-63	6.59239e-63				FVIID-PFKD	2.43318e-20	2.43318e-19				FVIID-PFKD	9.30877e-100	3.72351e-99
MYC-PFKD	3.82252e-06	1.14676e-05				MYC-PFKD	1	1				MYC-PFKD	3.82733e-06	1.1482e-05
